# Supplementary material for: Interplay of Impaired Cellular Bioenergetics and Autophagy in PMM2-CDG
Source: Genes (Basel). 2023 Aug 4;14(8):1585. doi: 10.3390/genes14081585 (PMC10454768; doi:10.3390/genes14081585)
Supplement: Supplementary file 1 [file genes-14-01585-s001.zip]

Archive with 3 entries (3 files):
- Supplementary Table 3 and 4.pdf
- Supplementary table1.xlsx
- Supplementary table2.xlsx
