# Supplementary material for: Interplay of Impaired Cellular Bioenergetics and Autophagy in PMM2-CDG
Source: Genes (Basel). 2023 Aug 4;14(8):1585. doi: 10.3390/genes14081585 (PMC10454768; doi:10.3390/genes14081585)
Supplement: Supplementary file 1 [file genes-14-01585-s001.zip › Supplementary table1.xlsx]

## Sheet: Autophagy
Accession	Protein	Gene	# Peptides	EtFe (P3)	MaCa (P7)	ArZe (P8)	GM5400	GM5381	GM5757	FC (PMM2/Control)	p-value	log2FC (PMM2/Control)	log10 p-value
P51397	Death-associated protein 1	DAP	4	107.9	117.5	110.2	83	41.9	52.1	1.89605	0.0140778	0.922993	1.85147
Q8TC71	Mitochondria-eating protein	SPATA18	6	166.8	124.1	109.4	90.3	77.7	73.5	1.65756	0.041941	0.729058	1.37736
Q15746	Myosin light chain kinase, smooth muscle	MYLK	95	191.7	78.4	124.8	72.4	96.9	70.5	1.64679	0.202637	0.719656	0.693282
P08758	Annexin A5	ANXA5	40	150.1	123.2	100.8	95.8	70.1	73.9	1.56005	0.0519899	0.641592	1.28408
P07197	Neurofilament medium polypeptide	NEFM	8	228	38	57.7	45.8	65	100.4	1.53267	0.580274	0.616048	0.236367
P68402	Platelet-activating factor acetylhydrolase IB subunit alpha2	PAFAH1B2	8	134.8	109.6	111.9	97.6	66.9	70.3	1.51746	0.0325675	0.60166	1.48722
Q96CV9	Optineurin	OPTN	30	148.2	126	105.4	105.9	78.1	68.2	1.50515	0.0641462	0.589912	1.19283
P40925	Malate dehydrogenase, cytoplasmic	MDH1	24	114	107.9	106.3	92.9	63.8	67.6	1.46322	0.0213355	0.549146	1.6709
Q9UQN3	Charged multivesicular body protein 2b	CHMP2B	6	108.7	123.8	104.8	95.7	72.7	63.6	1.45388	0.0347832	0.539908	1.45863
Q9UKP4	A disintegrin and metalloproteinase with thrombospondin motifs 7	ADAMTS7	2	252.8	109.7	79.1	103.7	99.9	100.3	1.45311	0.439663	0.539143	0.35688
Q9Y371	Endophilin-B1	SH3GLB1	16	124.8	119.5	109.8	91.6	75.9	76.5	1.45123	0.00557728	0.537276	2.25358
Q9P2Y5	UV radiation resistance-associated gene protein	UVRAG	3	121.5	112.8	104	100.4	63.9	70.1	1.44326	0.0486669	0.529331	1.31277
Q9BRG1	Vacuolar protein-sorting-associated protein 25	VPS25	11	112.8	112.5	120.2	89.9	76.1	77.6	1.41831	0.00253535	0.504172	2.59596
Q9NZU5	LIM and cysteine-rich domains protein 1	LMCD1	26	158.3	74	110.9	92.8	78.8	71	1.41467	0.254364	0.50047	0.594545
P52630	Signal transducer and activator of transcription 2	STAT2	27	111	130.3	112.4	88.9	73.8	87.9	1.41141	0.0121421	0.49714	1.9157
Q9NT62	Ubiquitin-like-conjugating enzyme ATG3	ATG3	15	118	120.9	116.4	95.9	71.9	84.6	1.40769	0.00827316	0.493326	2.08233
P20073	Annexin A7	ANXA7	22	139.7	108.7	98.4	100.4	71.5	75.5	1.40178	0.0971269	0.487258	1.01266
P31749	RAC-alpha serine/threonine-protein kinase	AKT1	17	118.5	114.3	104.3	93.1	70.9	78.4	1.39068	0.0152624	0.475787	1.81638
Q9NVS9	Pyridoxine-5'-phosphate oxidase	PNPO	5	155	119.6	98.3	102.1	78.4	91.3	1.37196	0.132846	0.456243	0.87665
P42771	Cyclin-dependent kinase inhibitor 2A	CDKN2A	3	190.6	103.6	97	98.6	91.6	95	1.37167	0.307352	0.455932	0.512364
O95352	Ubiquitin-like modifier-activating enzyme ATG7	ATG7	18	126.6	104.6	109.7	91.9	76.2	81.3	1.36688	0.0196685	0.450887	1.70623
Q9Y4P1	Cysteine protease ATG4B	ATG4B	6	105.9	116.7	113.6	101.4	75.1	70.6	1.36058	0.0427001	0.444225	1.36957
Q5MNZ6	WD repeat domain phosphoinositide-interacting protein 3	WDR45B	7	107.2	100.5	113.4	89.9	69.1	77.9	1.35542	0.0166661	0.438744	1.77817
P22392	Nucleoside diphosphate kinase B	NME2	12	112.2	109.6	110.5	101.9	70.4	75.5	1.341	0.0451637	0.42331	1.34521
Q99497	Parkinson disease protein 7	PARK7	20	121.1	109	103.4	101.9	70.1	78.3	1.3324	0.0632008	0.414028	1.19928
Q13976	cGMP-dependent protein kinase 1	PRKG1	22	98.6	131	107.9	96.8	80.1	77.6	1.32613	0.0715893	0.407222	1.14515
Q96H20	Vacuolar-sorting protein SNF8	SNF8	9	119.4	111.2	113.4	93.2	81.2	86.3	1.31952	0.00284497	0.400018	2.54592
O75351	Vacuolar protein sorting-associated protein 4B	VPS4B	16	112	113	105.2	94	75.7	81.4	1.31501	0.0113171	0.395078	1.94627
O94817	Ubiquitin-like protein ATG12	ATG12	2	107.5	107.7	107.8	92.6	81.5	75.9	1.292	0.00771792	0.369606	2.1125
Q96DU7	Inositol-trisphosphate 3-kinase C	ITPKC	1	109.9	135.4	88.6	94.1	82.4	83.6	1.28374	0.154388	0.36035	0.811387
Q9H0E2	Toll-interacting protein	TOLLIP	12	142.7	102.7	99.2	94.2	89.2	86.3	1.27772	0.152267	0.353567	0.817395
P54619	5'-AMP-activated protein kinase subunit gamma-1	PRKAG1	16	111.2	99.1	112.5	96.2	75.4	81.2	1.2769	0.0361768	0.352644	1.44157
P27361	Mitogen-activated protein kinase 3	MAPK3	18	138.8	103.1	96	96.8	72.9	95.3	1.27509	0.188192	0.350604	0.725399
P52179	Myomesin-1	MYOM1	1	103.3	141.9	89.4	100.8	83.9	79	1.26887	0.237662	0.34354	0.624041
Q8NCE2	Myotubularin-related protein 14	MTMR14	4	111.7	110.8	103.3	89.1	80.9	88	1.26279	0.00363784	0.336616	2.43916
Q66K74	Microtubule-associated protein 1S	MAP1S	25	137.7	94.2	102.5	101.4	85.7	77.9	1.26189	0.198316	0.335582	0.702641
Q9HA65	TBC1 domain family member 17	TBC1D17	7	129.5	104.2	107.6	97.3	84.3	90.7	1.2534	0.0586609	0.325843	1.23165
Q02750	Dual specificity mitogen-activated protein kinase kinase 1	MAP2K1	16	114.3	99	96.6	89.6	76.3	81.4	1.25313	0.0367371	0.325541	1.43489
Q9Y484	WD repeat domain phosphoinositide-interacting protein 4	WDR45	2	122.1	111.5	109.6	98.1	82.4	93.5	1.25255	0.0190958	0.324874	1.71906
P53990	IST1 homolog	IST1	10	113.7	105	106.5	89.5	84	87.2	1.24741	0.00233322	0.318937	2.63204
Q13131	5'-AMP-activated protein kinase catalytic subunit alpha-1	PRKAA1	22	126.6	99.2	106.3	95.3	84.1	87.1	1.24615	0.0692196	0.317482	1.15977
Q9UKE5	TRAF2 and NCK-interacting protein kinase	TNIK	12	126.8	119.9	67.8	72.8	84.3	96.6	1.23965	0.365001	0.309936	0.437705
Q9Y3E7	Charged multivesicular body protein 3	CHMP3	8	114.7	100.4	102	95.2	85.3	75.5	1.23867	0.0486748	0.308794	1.3127
O14964	Hepatocyte growth factor-regulated tyrosine kinase substrate	HGS	30	115.5	119.3	101.5	96.4	89.3	87.4	1.23142	0.0255139	0.300319	1.59322
Q8IXJ6	NAD-dependent protein deacetylase sirtuin-2	SIRT2	7	108.2	103.1	111.6	95	78.7	88.8	1.2301	0.0197666	0.29877	1.70407
Q9UN37	Vacuolar protein sorting-associated protein 4A	VPS4A	14	102	137.3	97.4	99.1	86.8	89.1	1.22436	0.193046	0.292032	0.714339
Q99816	Tumor susceptibility gene 101 protein	TSG101	19	113.1	105.6	105.6	91.3	88.4	85.4	1.22331	0.00285197	0.290792	2.54485
P19474	E3 ubiquitin-protein ligase TRIM21	TRIM21	13	115.9	106.3	110.7	109.5	78.2	85	1.22076	0.112646	0.287774	0.948284
Q9H267	Vacuolar protein sorting-associated protein 33B	VPS33B	17	118.9	104.4	104.4	96.5	82	90.5	1.21822	0.0378898	0.28477	1.42148
O43353	Receptor-interacting serine/threonine-protein kinase 2	RIPK2	8	107.6	114	108.4	111.7	79	80.2	1.21816	0.144807	0.284706	0.83921
P78559	Microtubule-associated protein 1A	MAP1A	126	119.4	104.3	101.1	100.1	84.6	83	1.2133	0.0723276	0.278934	1.1407
P42336	Phosphatidylinositol 4,5-bisphosphate 3-kinase catalytic subunit alpha isoform	PIK3CA	7	104.1	109.9	109.6	95	88.1	84.1	1.21108	0.00707436	0.276292	2.15031
Q9Y478	5'-AMP-activated protein kinase subunit beta-1	PRKAB1	7	100.5	99	112.6	93.9	84.9	79	1.21063	0.0414086	0.275756	1.38291
Q92783	Signal transducing adapter molecule 1	STAM	14	107.4	115.2	104.9	90.4	89.7	91	1.20804	0.00384236	0.27267	2.4154
Q9H9H4	Vacuolar protein sorting-associated protein 37B	VPS37B	6	118.5	98	106	88.1	89.6	89.5	1.20696	0.0369306	0.271379	1.43261
Q5MNZ9	WD repeat domain phosphoinositide-interacting protein 1	WIPI1	3	105.6	117.6	99.4	102.9	79.7	84.9	1.20598	0.105977	0.270208	0.97479
Q9H9C1	Spermatogenesis-defective protein 39 homolog	VIPAS39	13	108.7	98.8	104.7	95.1	77.3	86.5	1.20587	0.0392832	0.270076	1.40579
Q6UWE0	E3 ubiquitin-protein ligase LRSAM1	LRSAM1	17	122.1	98.8	102.7	99.3	86	84.1	1.20119	0.104919	0.264462	0.979146
Q13137	Calcium-binding and coiled-coil domain-containing protein 2	CALCOCO2	9	99.4	113.9	109.2	96.1	83.7	88.9	1.20022	0.0325195	0.263303	1.48786
Q9UK41	Vacuolar protein sorting-associated protein 28 homolog	VPS28	12	117.7	105.7	107.8	94.9	89	92.4	1.1987	0.0109079	0.261467	1.96226
Q9H1Y0	Autophagy protein 5	ATG5	5	113.8	106	108.9	96.5	88.8	89.5	1.19614	0.00583568	0.258389	2.23391
Q9HB90	Ras-related GTP-binding protein C	RRAGC	14	121.5	96.8	98.5	88.3	86.7	89.9	1.19592	0.0971604	0.258124	1.01251
O95166	Gamma-aminobutyric acid receptor-associated protein	GABARAP	6	99.9	93.1	100.6	93.6	70.6	81.6	1.19447	0.0869586	0.256367	1.06069
Q9NP79	Vacuolar protein sorting-associated protein VTA1 homolog	VTA1	9	95.1	107.2	117.4	97.3	80.2	90.6	1.19247	0.102196	0.253948	0.990568
Q9UIL1	Short coiled-coil protein	SCOC	3	113.6	114.9	109.5	101.9	94.5	87.6	1.19014	0.0154005	0.251132	1.81247
Q9P2K8	eIF-2-alpha kinase GCN2	EIF2AK4	33	113.9	109.2	106.8	95.6	81.8	99.8	1.19012	0.0392885	0.251102	1.40573
Q07817	Bcl-2-like protein 1	BCL2L1	2	131.2	108.9	109	107.8	94.7	90.9	1.18984	0.108418	0.250771	0.964898
Q86VN1	Vacuolar protein-sorting-associated protein 36	VPS36	15	111.6	102.6	112.1	91	85.4	98.6	1.18655	0.0253744	0.246767	1.5956
Q6PJ69	Tripartite motif-containing protein 65	TRIM65	1	114.4	108.8	114.2	89.4	100.6	94.5	1.18594	0.0090444	0.246031	2.04362
Q15382	GTP-binding protein Rheb	RHEB	14	73.6	109.1	107.1	90.7	75.9	78.3	1.18334	0.293733	0.242865	0.532047
Q92574	Hamartin	TSC1	11	111.2	102.4	107.9	91.9	86.2	93.8	1.18242	0.00856915	0.241743	2.06706
Q9H444	Charged multivesicular body protein 4b	CHMP4B	10	117.1	105.6	96.8	93.6	90.2	87.7	1.1768	0.0591739	0.234864	1.22787
Q9BY43	Charged multivesicular body protein 4a	CHMP4A	7	93.6	104.7	120.3	100.4	84	86.4	1.17651	0.161129	0.234519	0.792827
Q7Z6L1	Tectonin beta-propeller repeat-containing protein 1	TECPR1	4	137	106.9	99.3	93.6	91.4	106.9	1.17575	0.242743	0.233575	0.614853
Q9HCE0	Ectopic P granules protein 5 homolog	EPG5	36	126.7	115.3	96.8	108.6	86.1	93.7	1.17476	0.199251	0.232363	0.7006
Q9NQ11	Polyamine-transporting ATPase 13A2	ATP13A2	2	138	107.1	90.7	90.3	112.9	82.7	1.17454	0.372239	0.232092	0.429178
Q9Y3I1	F-box only protein 7	FBXO7	10	104.8	112.4	110.1	94.5	86.4	97.9	1.17396	0.0167292	0.231383	1.77653
Q16543	Hsp90 co-chaperone Cdc37	CDC37	28	112.2	114.1	100.1	108.2	88.7	81.6	1.17199	0.153517	0.228964	0.813843
Q9NSY0	Nuclear receptor-binding protein 2	NRBP2	6	125.1	94.1	102.6	107.3	85	82.5	1.17103	0.266821	0.227782	0.573781
Q7L523	Ras-related GTP-binding protein A	RRAGA	17	130.9	104.2	104.7	96.6	96	98.5	1.1673	0.140528	0.223171	0.852237
Q676U5	Autophagy-related protein 16-1	ATG16L1	14	113.3	97.3	108.2	96	86.2	91.4	1.1652	0.0520132	0.220583	1.28389
Q9UHY8	Fasciculation and elongation protein zeta-2	FEZ2	5	97.1	118.4	113.1	95.8	91.5	94.9	1.16442	0.0770847	0.219614	1.11303
Q9P253	Vacuolar protein sorting-associated protein 18 homolog	VPS18	34	130.9	103.7	107.2	104.5	93.4	96.6	1.16061	0.160244	0.214885	0.795217
Q9HBF4	Zinc finger FYVE domain-containing protein 1	ZFYVE1	11	100.8	108.5	109.7	97.8	90	87.1	1.16042	0.0256645	0.21465	1.59067
O95721	Synaptosomal-associated protein 29	SNAP29	10	108.1	125.4	106.4	105.4	100	87.6	1.16007	0.123672	0.21421	0.90773
O75143	Autophagy-related protein 13	ATG13	4	111.9	101.6	112	90.1	94	97.4	1.15631	0.0222172	0.209523	1.65331
P35749	Myosin-11	MYH11	38	179	100.5	116.6	115.7	130.5	96.7	1.15515	0.53056	0.208077	0.275265
Q8N682	DNA damage-regulated autophagy modulator protein 1	DRAM1	1	104.4	80.1	96.2	78.4	81.4	84.8	1.14759	0.177992	0.198605	0.7496
Q8TBX8	Phosphatidylinositol 5-phosphate 4-kinase type-2 gamma	PIP4K2C	13	149.2	102.5	93.8	110.8	91.3	99	1.14746	0.459714	0.198443	0.337512
Q96BY7	Autophagy-related protein 2 homolog B	ATG2B	6	95.4	115.2	112.2	94.5	91.5	95.4	1.14712	0.092661	0.198018	1.0331
Q9Y4P8	WD repeat domain phosphoinositide-interacting protein 2	WIPI2	6	114.9	101.7	103.1	104.2	77.3	97.5	1.14588	0.210437	0.196454	0.676878
Q8TDY2	RB1-inducible coiled-coil protein 1	RB1CC1	14	84	119.8	106.2	95.2	91.2	85	1.14223	0.301196	0.191847	0.52115
O43633	Charged multivesicular body protein 2a	CHMP2A	13	104.8	98	100.7	99	79.4	88.1	1.13884	0.109197	0.187561	0.96179
Q9Y548	Protein YIPF1	YIPF1	1	152.2	97.8	95.6	97.5	103.2	103.9	1.1346	0.503697	0.182187	0.29783
Q96EY5	Multivesicular body subunit 12A	MVB12A	8	124.7	98.9	102.1	100.9	95.1	91.6	1.13248	0.212073	0.17948	0.673516
P07900	Heat shock protein HSP 90-alpha	HSP90AA1	69	95.8	113.8	103.2	113.3	83.7	81.2	1.12437	0.374762	0.169118	0.426245
O43741	5'-AMP-activated protein kinase subunit beta-2	PRKAB2	7	138.5	90.4	97.8	92	93.9	105.2	1.12229	0.486876	0.166452	0.312582
Q9BSB4	Autophagy-related protein 101	ATG101	7	105.9	106.3	105.1	100	90.6	92.7	1.12001	0.0168403	0.163517	1.77365
Q15831	Serine/threonine-protein kinase STK11	STK11	4	104.1	92.1	91.8	81	84.7	91.7	1.11888	0.117355	0.162057	0.930497
Q9UHD9	Ubiquilin-2	UBQLN2	12	81.7	107.2	102.6	90.5	81	89.3	1.11771	0.289859	0.160552	0.537814
O95295	SNARE-associated protein Snapin	SNAPIN	8	121.1	102.2	99.1	93.1	98.2	97.8	1.11519	0.191371	0.157283	0.718123
Q9H8M9	Protein eva-1 homolog A	EVA1A	1	112.1	101.5	110.8	95.3	98.3	97.5	1.11439	0.0325397	0.156259	1.48759
Q9H269	Vacuolar protein sorting-associated protein 16 homolog	VPS16	25	121.1	100.1	104.4	103.1	92.1	97.1	1.11392	0.195543	0.155651	0.708758
Q8N122	Regulatory-associated protein of mTOR	RPTOR	9	111	101	107.2	93.3	94.3	99.2	1.11297	0.0347879	0.154416	1.45857
Q99570	Phosphoinositide 3-kinase regulatory subunit 4	PIK3R4	33	99.1	106.7	108	97.8	89.9	94.5	1.11198	0.0429452	0.153127	1.36709
Q96S99	Pleckstrin homology domain-containing family F member 1	PLEKHF1	4	104.2	95.1	119.7	90.2	91.3	105.4	1.11189	0.285653	0.153008	0.544161
Q9NVM1	Protein eva-1 homolog B	EVA1B	2	125.2	115.5	124.9	106.2	117.6	105.1	1.11158	0.0748301	0.152617	1.12592
P78537	Biogenesis of lysosome-related organelles complex 1 subunit 1	BLOC1S1	8	121.5	100.9	95.6	91.8	97.5	97.6	1.1084	0.271237	0.148479	0.56665
Q96AX1	Vacuolar protein sorting-associated protein 33A	VPS33A	26	117.4	98	102.3	101.6	89.2	96.4	1.1062	0.214312	0.145609	0.668954
Q9Y3D6	Mitochondrial fission 1 protein	FIS1	6	117.5	84.3	99.9	97.7	86.7	89	1.10351	0.405632	0.142101	0.391868
Q9H2M9	Rab3 GTPase-activating protein non-catalytic subunit	RAB3GAP2	54	104.9	101.8	101.9	99.6	91.6	88.9	1.10175	0.0478691	0.139796	1.31995
Q96B70	Leukocyte receptor cluster member 9	LENG9	2	106.7	109.1	109.1	95.4	91.7	108.4	1.09949	0.128516	0.136838	0.891043
Q9NNW5	WD repeat-containing protein 6	WDR6	10	101.3	102.3	102.2	100.9	86.7	90.8	1.09842	0.0970538	0.135429	1.01299
A5D8V6	Vacuolar protein sorting-associated protein 37C	VPS37C	5	116.1	104.7	108.4	96.5	99	104.8	1.09624	0.0815929	0.13256	1.08835
Q9UID3	Vacuolar protein sorting-associated protein 51 homolog	VPS51	21	103.3	97.2	105.8	92.9	88	98.9	1.09471	0.0950199	0.130549	1.02219
P05198	Eukaryotic translation initiation factor 2 subunit 1	EIF2S1	39	94.2	103.4	113.3	100.3	90.6	93.3	1.09395	0.226108	0.129544	0.645684
Q8NEZ2	Vacuolar protein sorting-associated protein 37A	VPS37A	8	106.4	101.5	107.9	96.7	91.9	100.5	1.09236	0.0475877	0.127443	1.32251
Q92934	Bcl2-associated agonist of cell death	BAD	3	120.3	108.1	107.9	111.5	95.8	100.6	1.09224	0.201252	0.127287	0.696259
Q9UMX0	Ubiquilin-1	UBQLN1	12	88.5	106.4	103.2	92.2	87.3	93.6	1.09154	0.226294	0.126367	0.645328
Q9H270	Vacuolar protein sorting-associated protein 11 homolog	VPS11	31	114.6	98.3	106.8	104.6	91.9	96.4	1.0915	0.210623	0.126311	0.676494
P05109	Protein S100-A8	S100A8	1	119.7	107.1	91.3	94.8	95.8	101.1	1.0905	0.356233	0.124995	0.448266
Q15751	Probable E3 ubiquitin-protein ligase HERC1	HERC1	11	92.8	113.4	96	97.4	91.1	88.7	1.09019	0.294044	0.124576	0.531587
Q9BZL6	Serine/threonine-protein kinase D2	PRKD2	7	103.9	107.5	120.5	91.6	111.2	102.5	1.08713	0.307447	0.120521	0.51223
Q9C035	Tripartite motif-containing protein 5	TRIM5	9	117.7	100.3	92.7	110.2	95.6	80.3	1.08598	0.510673	0.119003	0.291857
Q9BTU6	Phosphatidylinositol 4-kinase type 2-alpha	PI4K2A	24	125	102.3	99.1	90.8	105.6	104.4	1.08511	0.416837	0.117836	0.380033
Q9UHD2	Serine/threonine-protein kinase TBK1	TBK1	21	104.1	102.2	106.8	90.5	85.6	113	1.08302	0.401964	0.115055	0.395813
Q15042	Rab3 GTPase-activating protein catalytic subunit	RAB3GAP1	34	110.6	97.9	102	104.1	95.1	87.5	1.08301	0.262255	0.115051	0.581277
Q9BWH2	FUN14 domain-containing protein 2	FUNDC2	4	113.4	108.8	100	91.4	100.1	106.1	1.08266	0.230448	0.114582	0.637428
Q96F24	Nuclear receptor-binding factor 2	NRBF2	8	94	103.7	110.2	91.4	94.4	99.6	1.07884	0.228602	0.109477	0.640919
Q8IVB5	LIX1-like protein	LIX1L	5	102.7	107.2	118.8	96.8	97.3	111.1	1.077	0.307567	0.107016	0.51206
Q14457	Beclin-1	BECN1	8	105.2	104.6	109.8	107	92.9	97.3	1.07537	0.170702	0.104833	0.767762
P07858	Cathepsin B	CTSB	20	154.2	80.6	96.2	94.2	97.6	116.5	1.07363	0.763015	0.102496	0.117467
Q9H0R8	Gamma-aminobutyric acid receptor-associated protein-like 1	GABARAPL1	6	109.6	107.9	100.8	100.4	97	99.2	1.07316	0.065521	0.101869	1.18362
Q8IZQ1	WD repeat and FYVE domain-containing protein 3	WDFY3	13	109	102.5	109.1	97.1	98.8	104.8	1.06618	0.106659	0.0924496	0.972004
P07585	Decorin	DCN	10	72.7	89.7	132	110.8	69	96.6	1.06512	0.793845	0.0910201	0.100264
P13473	Lysosome-associated membrane glycoprotein 2	LAMP2	8	115.4	98.6	82	83.5	93.9	100.6	1.06475	0.609701	0.0905123	0.214883
Q5VZM2	Ras-related GTP-binding protein B	RRAGB	13	108.8	110.5	107.1	118.8	89.1	98.9	1.06389	0.498708	0.0893426	0.302154
Q9Y2L5	Trafficking protein particle complex subunit 8	TRAPPC8	34	108.7	103	108.8	100	102.6	99.6	1.06056	0.0460718	0.0848207	1.33656
P11142	Heat shock cognate 71 kDa protein	HSPA8	59	99.6	115.9	101.1	105.1	105	88.6	1.05993	0.474007	0.083964	0.324215
P62979	Ubiquitin-40S ribosomal protein S27a	RPS27A	23	96.1	112.9	102.5	96.2	100.7	97.8	1.05701	0.331281	0.0799851	0.479804
O15040	Tectonin beta-propeller repeat-containing protein 2	TECPR2	8	108.4	101.4	103.2	106.4	104.6	85.2	1.05672	0.4746	0.079591	0.323672
Q8NEB9	Phosphatidylinositol 3-kinase catalytic subunit type 3	PIK3C3	20	104.1	111.5	97.6	101.7	95.8	99.6	1.05419	0.286823	0.0761356	0.542386
Q709C8	Vacuolar protein sorting-associated protein 13C	VPS13C	59	103.6	99.2	114.8	102.7	97.2	101.6	1.0534	0.338263	0.0750529	0.470745
Q9H492	Microtubule-associated proteins 1A/1B light chain 3A	MAP1LC3A	4	106.8	93.3	110	97.4	99.8	97.4	1.05261	0.37497	0.0739761	0.426003
Q5U5Q3	RNA-binding E3 ubiquitin-protein ligase MEX3C	MEX3C	4	95.1	114.3	101.9	93	104.2	99.3	1.04992	0.489405	0.0702735	0.310332
Q6PKG0	La-related protein 1	LARP1	47	93.9	108.3	101.7	100.2	93	96.3	1.04974	0.360547	0.0700333	0.443038
Q9NYJ8	TGF-beta-activated kinase 1 and MAP3K7-binding protein 2	TAB2	5	95.3	108.6	116.1	99.8	102.3	103.9	1.04575	0.493358	0.0645403	0.306838
Q9UBN7	Histone deacetylase 6	HDAC6	6	97.6	99.8	117	104	99.3	97.4	1.04556	0.517341	0.0642763	0.286223
O75886	Signal transducing adapter molecule 2	STAM2	14	104.6	102.6	98.4	104.9	96.8	91.4	1.04265	0.390161	0.0602516	0.408756
Q7KZI7	Serine/threonine-protein kinase MARK2	MARK2	16	119.8	102.2	98.4	96.6	105.9	104.9	1.04229	0.580774	0.059757	0.235993
Q92609	TBC1 domain family member 5	TBC1D5	21	98.8	91.2	116.6	104.6	93.4	96.5	1.04109	0.649904	0.0580901	0.187151
Q96JC1	Vam6/Vps39-like protein	VPS39	21	112.6	98.3	102.8	102.5	95.9	103.1	1.04046	0.445507	0.0572275	0.351145
Q9NQC8	Intraflagellar transport protein 46 homolog	IFT46	2	88.5	93.3	113.2	107.8	78.4	98.1	1.03764	0.771716	0.0533009	0.112543
Q9P0V3	SH3 domain-binding protein 4	SH3BP4	31	108.1	115.1	96	102.4	102.8	103.2	1.03502	0.554208	0.0496579	0.256328
Q7Z3C6	Autophagy-related protein 9A	ATG9A	13	120.2	105.6	106.7	105.6	105.5	110.2	1.03486	0.492155	0.0494334	0.307898
Q9BVC4	Target of rapamycin complex subunit LST8	MLST8	8	103.3	113.4	100.5	100.1	106.9	99.8	1.0339	0.488759	0.0480943	0.310905
P00519	Tyrosine-protein kinase ABL1	ABL1	7	103.4	95.4	104	94.1	94.1	104.8	1.03345	0.50961	0.0474645	0.292762
Q8IYM9	E3 ubiquitin-protein ligase TRIM22	TRIM22	15	111.9	105.6	97.5	109.8	91.4	103.9	1.03245	0.654721	0.0460696	0.183944
Q9ULQ1	Two pore calcium channel protein 1	TPCN1	3	101.8	95.7	90.2	92.2	86.6	100.3	1.03081	0.610771	0.0437831	0.214121
Q9BZG1	Ras-related protein Rab-34	RAB34	17	91.8	99.9	112.5	97.8	96.4	101.3	1.02944	0.664129	0.041862	0.177747
Q8NFG4	Folliculin	FLCN	3	109.2	96.4	105.8	101.2	96.3	105.1	1.02908	0.558129	0.041357	0.253266
P42345	Serine/threonine-protein kinase mTOR	MTOR	59	98.1	101.1	107.1	102.5	96.1	99.2	1.02854	0.429533	0.0406016	0.367003
Q9HC21	Mitochondrial thiamine pyrophosphate carrier	SLC25A19	3	114.4	105.3	105.9	105.1	110.3	101.2	1.02843	0.489591	0.0404394	0.310167
Q5T0N5	Formin-binding protein 1-like	FNBP1L	10	106.6	103.6	89.7	120.2	84.8	87.9	1.0239	0.860551	0.0340733	0.0652232
Q9UHA4	Ragulator complex protein LAMTOR3	LAMTOR3	6	127.1	94.8	101.2	89.3	118.7	107.6	1.02376	0.857686	0.0338835	0.0666718
P49795	Regulator of G-protein signaling 19	RGS19	6	116.6	91.5	96.2	88.5	104.3	104.5	1.02355	0.815243	0.0335749	0.0887131
P63167	Dynein light chain 1, cytoplasmic	DYNLL1	7	97.7	109.5	99.9	106.5	98.2	96.2	1.0206	0.68915	0.0294244	0.161686
Q9H082	Ras-related protein Rab-33B	RAB33B	9	90.3	107.6	104.1	95.1	103.2	97.9	1.01958	0.755237	0.0279769	0.121917
P11279	Lysosome-associated membrane glycoprotein 1	LAMP1	9	127.2	105.9	95.3	100.1	121	101.8	1.01703	0.881347	0.0243667	0.0548531
Q01813	ATP-dependent 6-phosphofructokinase, platelet type	PFKP	46	106.6	96	84	94.9	94.2	93.7	1.01344	0.85581	0.0192565	0.0676227
O43504	Ragulator complex protein LAMTOR5	LAMTOR5	4	120.4	97.5	101	88.5	113.6	112.6	1.01335	0.903692	0.0191269	0.0439797
Q13496	Myotubularin	MTM1	7	114.3	92.6	99.7	102.8	91.4	108.4	1.01322	0.87743	0.0189457	0.0567875
P78356	Phosphatidylinositol 5-phosphate 4-kinase type-2 beta	PIP4K2B	13	107.6	102.6	104.2	106.3	98.5	105.9	1.01191	0.695758	0.017079	0.157542
P49754	Vacuolar protein sorting-associated protein 41 homolog	VPS41	20	111.4	90.3	99.4	103	93.6	101.1	1.01142	0.874817	0.0163835	0.0580828
P10092	Calcitonin gene-related peptide 2	CALCB	1	129.4	87.8	97.4	90.3	95.1	125.7	1.01125	0.947861	0.0161403	0.0232553
P30536	Translocator protein	TSPO	3	115.4	87.1	85.5	98.6	98.9	88.5	1.00699	0.951475	0.0100537	0.0216028
P58004	Sestrin-2	SESN2	2	110.6	99.2	108.6	92.6	105.8	118.8	1.00378	0.964046	0.00544756	0.0159022
P49768	Presenilin-1	PSEN1	3	111.2	101.5	103.3	96.6	113.4	105.1	1.00286	0.960492	0.0041148	0.0175064
Q14694	Ubiquitin carboxyl-terminal hydrolase 10	USP10	29	94.4	107.6	97.2	109.1	95.5	94.2	1.00134	0.983953	0.00193003	0.00702554
Q92995	Ubiquitin carboxyl-terminal hydrolase 13	USP13	15	93.9	105.4	103.3	99	101	102.6	1	1	0	0
P07339	Cathepsin D	CTSD	24	129.2	100.3	109.1	93.5	152	94.1	0.997055	0.988209	-0.00425449	0.005151
Q13615	Myotubularin-related protein 3	MTMR3	6	102.7	99.1	107	109.2	103.8	96.8	0.996772	0.941311	-0.00466439	0.026267
Q9BV81	ER membrane protein complex subunit 6	EMC6	3	111.4	100.7	96.8	96.2	102.3	112	0.994847	0.937013	-0.0074534	0.0282542
Q2TAZ0	Autophagy-related protein 2 homolog A	ATG2A	3	104.4	99.9	99.4	102.2	91.6	112.3	0.992159	0.903313	-0.0113561	0.0441619
Q2KHT3	Protein CLEC16A	CLEC16A	6	105	90.6	97.7	98.4	97.2	100.4	0.990878	0.843025	-0.0132201	0.0741594
Q9BXS4	Transmembrane protein 59	TMEM59	5	142.6	111.8	98.9	109.9	123.9	122.9	0.990468	0.938157	-0.0138175	0.0277246
Q9Y2Q5	Ragulator complex protein LAMTOR2	LAMTOR2	8	113.2	89.7	104.9	87.7	113.2	109.9	0.990347	0.929091	-0.0139933	0.031942
Q9BRK0	Receptor expression-enhancing protein 2	REEP2	1	139.4	105.6	89	129.9	117.1	90.4	0.989923	0.954939	-0.0146119	0.0200245
P04062	Lysosomal acid glucosylceramidase	GBA	19	108	99.3	101	96.6	110.7	104.2	0.989727	0.837256	-0.0148973	0.0771417
Q9GZQ8	Microtubule-associated proteins 1A/1B light chain 3B	MAP1LC3B	5	105.3	94.3	92.6	99.8	103.7	92.3	0.98783	0.828796	-0.0176659	0.0815523
Q6PHR2	Serine/threonine-protein kinase ULK3	ULK3	1	123.7	94.7	104.6	103.4	109.3	115.2	0.985056	0.867248	-0.0217217	0.0618567
Q13501	Sequestosome-1	SQSTM1	15	83.2	104.1	102.2	99.6	87.5	107.6	0.982355	0.854576	-0.0256837	0.0682495
O00469	Procollagen-lysine,2-oxoglutarate 5-dioxygenase 2	PLOD2	39	98.8	95.5	96.9	80.4	130.7	85.6	0.981463	0.914293	-0.0269946	0.0389146
Q8WVM8	Sec1 family domain-containing protein 1	SCFD1	33	99	95.9	107.4	95	105.2	107.9	0.981175	0.729804	-0.0274177	0.136794
P60520	Gamma-aminobutyric acid receptor-associated protein-like 2	GABARAPL2	5	83.7	126.8	93	120	97.1	92.3	0.980931	0.905982	-0.0277767	0.0428804
P10176	Cytochrome c oxidase subunit 8A, mitochondrial	COX8A	1	102.1	98.9	100.9	98.7	93.2	116.1	0.980195	0.784839	-0.0288596	0.10522
Q6IAA8	Ragulator complex protein LAMTOR1	LAMTOR1	10	121.2	95.7	98.8	91.1	120.5	110.5	0.98013	0.865217	-0.0289544	0.0628751
P40222	Alpha-taxilin	TXLNA	37	87.6	114.9	94	108.9	99.7	94	0.979841	0.837909	-0.0293799	0.0768033
Q5T8D3	Acyl-CoA-binding domain-containing protein 5	ACBD5	16	111.4	100.6	90.6	91	107.7	110.7	0.978022	0.804706	-0.0320612	0.094363
O15321	Transmembrane 9 superfamily member 1	TM9SF1	14	93.5	108.5	98.7	96.3	102.8	108.4	0.977886	0.70724	-0.0322615	0.150433
Q659C4	La-related protein 1B	LARP1B	15	94.6	106.9	104.1	104.6	105.7	103.7	0.973248	0.498568	-0.03912	0.302276
P08581	Hepatocyte growth factor receptor	MET	20	111.9	110.9	99.7	93.5	120.6	117.4	0.972851	0.765632	-0.0397097	0.11598
Q96FZ7	Charged multivesicular body protein 6	CHMP6	6	110.8	101.9	85.3	95.8	104.7	106.1	0.97195	0.742442	-0.0410454	0.129338
Q9Y399	28S ribosomal protein S2, mitochondrial	MRPS2	12	100	102	101.8	100.2	101.1	111.6	0.970917	0.459942	-0.0425798	0.337297
Q9NRR5	Ubiquilin-4	UBQLN4	10	86.4	93.8	101.4	95.2	97	98.5	0.968696	0.531491	-0.0458837	0.274504
O00214	Galectin-8	LGALS8	7	113.4	86.3	93.8	94.3	94.7	114	0.968647	0.775311	-0.0459573	0.110524
Q9Y5W7	Sorting nexin-14	SNX14	9	102.4	102.6	98.1	100.6	105.7	106.9	0.967752	0.237483	-0.0472904	0.624368
P62987	Ubiquitin-60S ribosomal protein L40	UBA52	16	86.8	104.3	103.7	106.3	103.7	95.3	0.965608	0.62535	-0.0504911	0.203877
P51116	Fragile X mental retardation syndrome-related protein 2	FXR2	25	112.4	97.6	98.8	100.5	112	107.6	0.964699	0.552077	-0.0518499	0.258001
P11234	Ras-related protein Ral-B	RALB	15	98.3	99.3	102	100.5	105.5	104.8	0.963964	0.12292	-0.0529489	0.910376
P82664	28S ribosomal protein S10, mitochondrial	MRPS10	5	91.2	96.6	109.4	100.7	95.7	112.5	0.962124	0.623488	-0.0557058	0.205172
O00391	Sulfhydryl oxidase 1	QSOX1	12	124.6	99.5	103.6	109.3	121.7	109.9	0.961279	0.641848	-0.0569729	0.192568
Q86UE4	Protein LYRIC	MTDH	41	107	106.3	95.7	102.4	115.5	104.3	0.959032	0.467268	-0.0603497	0.330434
Q96AJ9	Vesicle transport through interaction with t-SNAREs homolog 1A	VTI1A	10	97.5	101.5	96.9	87.5	108.8	112.4	0.958536	0.617925	-0.0610958	0.209064
P48426	Phosphatidylinositol 5-phosphate 4-kinase type-2 alpha	PIP4K2A	15	86.8	97.2	109.8	96	90.9	120.7	0.955137	0.706082	-0.0662211	0.151145
Q12983	BCL2/adenovirus E1B 19 kDa protein-interacting protein 3	BNIP3	3	144.2	104.9	82	115	119.3	113.5	0.951984	0.775507	-0.0709909	0.110414
P49116	Nuclear receptor subfamily 2 group C member 2	NR2C2	5	98.6	96.8	100.4	91.4	105.1	114.4	0.951431	0.497909	-0.0718286	0.30285
P10619	Lysosomal protective protein	CTSA	18	125.9	78	82.5	95	103.2	104.4	0.946464	0.745971	-0.0793805	0.127278
Q8IVP5	FUN14 domain-containing protein 1	FUNDC1	1	102.3	84.7	98.6	95.2	93.9	113.7	0.943197	0.529685	-0.0843692	0.275982
Q96FJ2	Dynein light chain 2, cytoplasmic	DYNLL2	7	108.3	105.9	112.2	98.4	125.5	122.5	0.942263	0.48956	-0.0857979	0.310194
P27105	Stomatin	STOM	19	73.7	93	94	72.7	111.1	93.8	0.939121	0.685323	-0.090617	0.164105
Q6IQ22	Ras-related protein Rab-12	RAB12	14	80.6	91.5	106.8	91.5	101.8	104	0.93811	0.511404	-0.0921715	0.291235
P55061	Bax inhibitor 1	TMBIM6	2	56.1	103.3	87.3	68.5	104.3	90.3	0.937666	0.768283	-0.0928535	0.114479
Q96A29	GDP-fucose transporter 1	SLC35C1	4	94	96.8	104.2	94.6	109.3	110.9	0.937103	0.334061	-0.0937206	0.476174
Q96B49	Mitochondrial import receptor subunit TOM6 homolog	TOMM6	2	98.7	102.8	100.9	99.6	110.9	113	0.934776	0.179345	-0.0973076	0.746311
Q9Y6M9	NADH dehydrogenase [ubiquinone] 1 beta subcomplex subunit 9	NDUFB9	10	91.6	95.3	103	101.1	103.2	105.9	0.934558	0.136061	-0.0976434	0.866265
Q8N1F7	Nuclear pore complex protein Nup93	NUP93	46	82.5	103.4	101.1	93.2	102.9	112.1	0.931213	0.456255	-0.102816	0.340792
O95140	Mitofusin-2	MFN2	21	104.6	96.2	90.5	97.1	108.9	107.9	0.928003	0.247727	-0.107799	0.606027
P56962	Syntaxin-17	STX17	7	95.4	100.1	102.5	98	101.2	122	0.927771	0.377982	-0.10816	0.422529
Q0VGL1	Ragulator complex protein LAMTOR4	LAMTOR4	2	96.3	92.5	102.3	87.9	114.2	111.7	0.927661	0.440901	-0.108331	0.355659
Q13488	V-type proton ATPase 116 kDa subunit a3	TCIRG1	29	125.2	103.7	80.3	99.2	118.9	115.5	0.926859	0.600421	-0.109579	0.221544
Q9NV64	Transmembrane protein 39A	TMEM39A	2	79.5	96	98.3	92.1	102.3	102.3	0.922818	0.326165	-0.115882	0.486562
O00267	Transcription elongation factor SPT5	SUPT5H	30	84.8	95.1	101.2	98.5	98.4	108.2	0.921337	0.238887	-0.118199	0.621807
Q86VP3	Phosphofurin acidic cluster sorting protein 2	PACS2	2	97.9	101.4	112	111.4	99.2	128.2	0.918831	0.385367	-0.122128	0.414126
Q9H0U4	Ras-related protein Rab-1B	RAB1B	18	95.6	110.3	91.9	103.4	116.5	104.7	0.917437	0.270693	-0.124319	0.567523
O43826	Glucose-6-phosphate exchanger SLC37A4	SLC37A4	1	131.1	88.1	85.7	96.8	109.9	126.4	0.915341	0.61087	-0.127619	0.214051
O96008	Mitochondrial import receptor subunit TOM40 homolog	TOMM40	13	83	105.5	97.6	94.5	109.3	109.3	0.913766	0.33571	-0.130104	0.474035
Q9Y250	Leucine zipper putative tumor suppressor 1	LZTS1	1	106.1	86.3	109.4	112.8	109	109.3	0.911507	0.252775	-0.133674	0.597265
O15118	NPC intracellular cholesterol transporter 1	NPC1	17	103	85.2	92.9	86.4	117.9	104.6	0.910003	0.426691	-0.136056	0.369886
O75164	Lysine-specific demethylase 4A	KDM4A	3	96.6	91.9	102.5	99.1	102.4	119	0.907956	0.226073	-0.139305	0.645752
O14681	Etoposide-induced protein 2.4 homolog	EI24	3	91.1	104.3	79.3	86.9	105.6	110.6	0.906302	0.406131	-0.141937	0.391334
Q6P6C2	RNA demethylase ALKBH5	ALKBH5	12	98	98.5	103.1	106.5	110	115.3	0.902954	0.0239497	-0.147276	1.6207
Q8NEM7	Transcription factor SPT20 homolog	SUPT20H	3	87.3	92.2	105.1	84.8	110.1	121.1	0.900633	0.431828	-0.150989	0.364689
P56589	Peroxisomal biogenesis factor 3	PEX3	9	96.8	106.3	99.2	101.7	116.4	118.1	0.899167	0.129718	-0.153339	0.886999
Q9Y4Z0	U6 snRNA-associated Sm-like protein LSm4	LSM4	8	75.5	90.6	100.6	90.6	99.5	107.5	0.896169	0.305723	-0.158157	0.514672
Q16666	Gamma-interferon-inducible protein 16	IFI16	39	75.1	80.2	107.1	77.6	87.9	127.5	0.895563	0.604368	-0.159133	0.218698
P62820	Ras-related protein Rab-1A	RAB1A	21	85.5	100.6	96.6	99.2	111.8	104.7	0.89547	0.131023	-0.159282	0.882654
Q9BZJ0	Crooked neck-like protein 1	CRNKL1	22	86.4	92.4	99	96.2	103.7	111.2	0.89296	0.121203	-0.163332	0.916487
P09429	High mobility group protein B1	HMGB1	26	59.3	100.1	115.7	98.1	103.8	106.2	0.892892	0.552519	-0.163443	0.257653
P43007	Neutral amino acid transporter A	SLC1A4	12	72.5	96.6	131.2	94.8	126.2	115.8	0.891627	0.564149	-0.165488	0.248606
Q13286	Battenin	CLN3	2	80.8	85.2	102.8	85.2	100.9	115.8	0.890361	0.376507	-0.167538	0.424227
P51809	Vesicle-associated membrane protein 7	VAMP7	12	114.4	100.7	92.6	99.3	122.7	125.9	0.88445	0.271915	-0.177148	0.565566
Q12981	Vesicle transport protein SEC20	BNIP1	14	87.8	99	93.7	96.8	115.4	105.5	0.882908	0.119189	-0.179664	0.923765
Q9BUL5	PHD finger protein 23	PHF23	5	89.3	104.9	88.4	109.4	108.4	102.5	0.882298	0.0950733	-0.180662	1.02194
Q969Q5	Ras-related protein Rab-24	RAB24	5	100.3	97	103.1	100.9	109.5	130.3	0.881714	0.205856	-0.181617	0.686437
Q99942	E3 ubiquitin-protein ligase RNF5	RNF5	4	78.7	91.5	87.3	87.1	103.5	101.5	0.881547	0.145569	-0.18189	0.836931
Q96E29	Transcription termination factor 3, mitochondrial	MTERF3	1	90.9	100.4	90.5	92.9	113.4	114.5	0.878429	0.168045	-0.187003	0.774575
Q7LGC8	Carbohydrate sulfotransferase 3	CHST3	5	94.2	100.2	94.2	101.7	119.3	108.5	0.875873	0.0683231	-0.191207	1.16543
O00488	Zinc finger protein 593	ZNF593	2	96.1	101.4	87.5	100.4	114.8	110.2	0.875845	0.0834059	-0.191252	1.0788
P52789	Hexokinase-2	HK2	34	104.9	102.2	89.4	134.3	113	91.6	0.874889	0.345288	-0.192828	0.461819
Q9BZR9	E3 ubiquitin-protein ligase TRIM8	TRIM8	1	101.7	100.6	96.8	99.4	109.9	132.6	0.874817	0.223354	-0.192947	0.651007
Q8N4H5	Mitochondrial import receptor subunit TOM5 homolog	TOMM5	7	68.2	102	94.2	93.8	107.2	101.3	0.874628	0.312038	-0.193259	0.505793
Q8N5K1	CDGSH iron-sulfur domain-containing protein 2	CISD2	6	78.6	95.5	96.7	96	103.5	111.3	0.8713	0.142842	-0.198759	0.845145
Q9UKV3	Apoptotic chromatin condensation inducer in the nucleus	ACIN1	49	80.1	97.3	101.3	100	108	111.9	0.87121	0.136521	-0.198908	0.8648
P21796	Voltage-dependent anion-selective channel protein 1	VDAC1	24	104.6	94.9	91.1	102.4	121.3	110.1	0.870581	0.101669	-0.199949	0.99281
Q14596	Next to BRCA1 gene 1 protein	NBR1	3	91.2	89.5	97.6	106.8	97.5	116.3	0.86806	0.0772148	-0.204134	1.1123
P62314	Small nuclear ribonucleoprotein Sm D1	SNRPD1	4	84.9	88.5	101.8	96.2	105.3	115.8	0.867318	0.140402	-0.205367	0.852628
Q9ULC3	Ras-related protein Rab-23	RAB23	14	80.9	76.6	104.4	85.7	106.3	110.5	0.865785	0.306285	-0.207919	0.513874
Q9NS69	Mitochondrial import receptor subunit TOM22 homolog	TOMM22	5	77.3	102.1	98.6	97.3	112.1	112.2	0.864428	0.189151	-0.210183	0.723191
Q8IWA4	Mitofusin-1	MFN1	23	83.7	93.6	91.7	104.8	111.4	96.3	0.8608	0.052683	-0.21625	1.27833
O75385	Serine/threonine-protein kinase ULK1	ULK1	3	116.7	91.3	87.6	100.5	99.3	143.7	0.860553	0.406584	-0.216664	0.39085
P05026	Sodium/potassium-transporting ATPase subunit beta-1	ATP1B1	10	91.6	90.7	107.4	101.5	114.1	121.5	0.859389	0.118411	-0.218617	0.92661
Q9BTA9	WW domain-containing adapter protein with coiled-coil	WAC	3	83.4	98.4	98.1	97.9	112.6	115.3	0.859116	0.105175	-0.219075	0.978086
Q08379	Golgin subfamily A member 2	GOLGA2	43	88.9	100.1	93.7	98.3	121.4	109.4	0.859009	0.105395	-0.219254	0.97718
Q15388	Mitochondrial import receptor subunit TOM20 homolog	TOMM20	7	71.6	107.6	85	94.1	109.6	104	0.858629	0.273765	-0.219894	0.562622
Q9NP64	Nucleolar protein of 40 kDa	ZCCHC17	1	84.5	100.4	74.2	92.5	107.5	101.8	0.858516	0.180526	-0.220084	0.743461
P08579	U2 small nuclear ribonucleoprotein B''	SNRPB2	9	77.5	91.7	98.3	96.3	106.4	110.6	0.853814	0.110163	-0.228006	0.957964
Q15118	[Pyruvate dehydrogenase (acetyl-transferring)] kinase isozyme 1, mitochondrial	PDK1	14	108.5	84.5	89.8	95.7	102.9	134.2	0.84976	0.296071	-0.234873	0.528604
Q9UEU0	Vesicle transport through interaction with t-SNAREs homolog 1B	VTI1B	10	109.2	92.6	90.1	102.8	124.2	117	0.848547	0.1162	-0.236934	0.934794
O15269	Serine palmitoyltransferase 1	SPTLC1	27	103	96.8	85.4	111.4	118	106.9	0.848052	0.0487127	-0.237775	1.31236
Q96EB6	NAD-dependent protein deacetylase sirtuin-1	SIRT1	12	92	103.1	96.9	98.6	120.4	126.1	0.846132	0.119849	-0.241046	0.921364
Q9P0U1	Mitochondrial import receptor subunit TOM7 homolog	TOMM7	6	84.6	103.8	89.7	103	118.6	107.4	0.845289	0.0831648	-0.242484	1.08006
Q70CQ3	Ubiquitin carboxyl-terminal hydrolase 30	USP30	1	73.1	104.4	102.4	110	116.8	108.5	0.834775	0.15146	-0.260541	0.819703
P08621	U1 small nuclear ribonucleoprotein 70 kDa	SNRNP70	27	80.8	95.8	100.8	99.3	111.8	121.4	0.834286	0.10454	-0.261387	0.980717
P14678	Small nuclear ribonucleoprotein-associated proteins B and B'	SNRPB	11	80.9	88.7	101.2	95.6	115.7	116.1	0.827123	0.103716	-0.273827	0.984155
Q92968	Peroxisomal membrane protein PEX13	PEX13	3	97.6	90.3	92	103.8	126.9	111.9	0.816988	0.0425337	-0.291614	1.37127
P51149	Ras-related protein Rab-7a	RAB7A	22	84.1	104.1	91	99.1	125.9	117.3	0.815659	0.099349	-0.293962	1.00284
Q9H1N7	Adenosine 3'-phospho 5'-phosphosulfate transporter 2	SLC35B3	3	88.6	94.1	77.6	98	105.8	116.8	0.811915	0.0511608	-0.300599	1.29106
Q86Y82	Syntaxin-12	STX12	11	108.1	87.1	85.9	90.8	131.8	123.8	0.81149	0.206976	-0.301355	0.68408
O15270	Serine palmitoyltransferase 2	SPTLC2	28	94.4	106	74	115.2	119.3	105.8	0.806347	0.0969212	-0.310527	1.01358
O60858	E3 ubiquitin-protein ligase TRIM13	TRIM13	1	97.5	80.8	107.6	97.5	129.2	128.1	0.805806	0.152009	-0.311495	0.818131
O75820	Zinc finger protein 189	ZNF189	1	69.7	74.4	114.9	91.9	95.1	135.4	0.80335	0.351205	-0.3159	0.45444
Q13112	Chromatin assembly factor 1 subunit B	CHAF1B	4	75.5	100.9	91.3	103.4	125.9	104	0.80318	0.105008	-0.316204	0.978777
P62306	Small nuclear ribonucleoprotein F	SNRPF	4	78.7	91.1	101	97.4	120.3	119.7	0.802608	0.0888161	-0.317232	1.05151
Q6ZVL6	UPF0606 protein KIAA1549L	KIAA1549L	2	114	95	82.9	104.2	138.2	122.7	0.799507	0.141842	-0.322817	0.848195
Q96GF1	E3 ubiquitin-protein ligase RNF185	RNF185	4	92.3	90.8	92.3	95	124.9	124.7	0.799187	0.0812104	-0.323394	1.09039
Q92784	Zinc finger protein DPF3	DPF3	3	61.9	84.6	104.6	93.3	98.7	125.4	0.791115	0.235206	-0.33804	0.628552
Q96GC9	Vacuole membrane protein 1	VMP1	4	102.8	94.5	84.4	98.5	116.3	141.6	0.790404	0.140845	-0.339338	0.851258
Q86UE8	Serine/threonine-protein kinase tousled-like 2	TLK2	12	84	89.1	95.1	98.1	115.6	128.1	0.784669	0.0572361	-0.349843	1.24233
P15848	Arylsulfatase B	ARSB	18	131.6	73.9	71.7	99.3	152.9	117.8	0.749189	0.285815	-0.416598	0.543914
P10915	Hyaluronan and proteoglycan link protein 1	HAPLN1	17	118.2	66.7	75.3	142	228.6	133.5	0.516167	0.0768253	-0.954089	1.1145

## Sheet: Mitophagy
Accession	Protein	Gene	# Peptides	EtFe (P3)	MaCa (P7)	ArZe (P8)	GM5400	GM5381	GM5757	FC (PMM2/Control)	p-value	log2FC (PMM2/Control)	log10 p-value
Q9P2H5	Ubiquitin carboxyl-terminal hydrolase 35	USP35	1	315.9	74.8	90.4	80.1	96.5	105.8	1.70361	0.445024	0.768597	0.351616
O43524	Forkhead box protein O3	FOXO3	2	131.2	123.6	108.9	59.8	81	93.7	1.55096	0.0221242	0.633161	1.65513
Q96CV9	Optineurin	OPTN	30	148.2	126	105.4	105.9	78.1	68.2	1.50515	0.0641462	0.589912	1.19283
P50135	Histamine N-methyltransferase	HNMT	2	146.9	78.1	94.3	75.9	69.5	70.5	1.47893	0.173847	0.564549	0.759832
Q9Y371	Endophilin-B1	SH3GLB1	16	124.8	119.5	109.8	91.6	75.9	76.5	1.45123	0.00557728	0.537276	2.25358
Q9BQE3	Tubulin alpha-1C chain	TUBA1C	39	113.5	111.7	112.6	93.9	70.5	69	1.4473	0.0125678	0.533365	1.90074
P68036	Ubiquitin-conjugating enzyme E2 L3	UBE2L3	12	114.5	111.4	104.3	98.7	61.1	69.3	1.44129	0.0462008	0.527363	1.33535
P61088	Ubiquitin-conjugating enzyme E2 N	UBE2N	12	109.7	109.5	110.3	93.9	62.7	72.2	1.44012	0.0220787	0.526191	1.65603
P15924	Desmoplakin	DSP	178	198.6	123.4	60.6	87	80.3	98.6	1.43889	0.388514	0.524953	0.410593
P17931	Galectin-3	LGALS3	12	122.4	81.4	137.1	110.4	58.9	76.4	1.38746	0.231281	0.472451	0.635859
P34931	Heat shock 70 kDa protein 1-like	HSPA1L	24	123.5	126.8	90.1	94.1	75.3	77.5	1.3787	0.0766407	0.463304	1.11554
Q13557	Calcium/calmodulin-dependent protein kinase type II subunit delta	CAMK2D	29	172.4	108.4	102.8	108.9	87.1	82.9	1.3754	0.215406	0.459855	0.666742
Q07812	Apoptosis regulator BAX	BAX	6	115.7	108.3	110.8	91.5	71.5	83.6	1.35766	0.00906809	0.441127	2.04248
P55786	Puromycin-sensitive aminopeptidase	NPEPPS	52	128	105.9	104.7	97.7	75	76.8	1.35711	0.0475365	0.440542	1.32297
O43583	Density-regulated protein	DENR	7	102.6	99.6	114.3	96.8	63.9	75.6	1.3394	0.0655737	0.421586	1.18327
P61077	Ubiquitin-conjugating enzyme E2 D3	UBE2D3	4	95.9	111.1	105.1	99.3	67.3	68.3	1.32865	0.0868645	0.409962	1.06116
Q15819	Ubiquitin-conjugating enzyme E2 variant 2	UBE2V2	11	114.9	105.2	100.7	95.7	65.2	84.8	1.30566	0.0640201	0.384776	1.19368
Q07820	Induced myeloid leukemia cell differentiation protein Mcl-1	MCL1	5	101.4	105.9	110.4	84.1	89	73.8	1.28676	0.0103576	0.363738	1.98474
P51668	Ubiquitin-conjugating enzyme E2 D1	UBE2D1	3	89.6	100	101.1	87.2	63.3	75.7	1.28515	0.0512826	0.361932	1.29003
P62070	Ras-related protein R-Ras2	RRAS2	18	123.9	109.1	115.4	89.3	90.1	93.5	1.27666	0.00492479	0.352372	2.30761
Q9HA65	TBC1 domain family member 17	TBC1D17	7	129.5	104.2	107.6	97.3	84.3	90.7	1.2534	0.0586609	0.325843	1.23165
Q9BV57	1,2-dihydroxy-3-keto-5-methylthiopentene dioxygenase	ADI1	8	110.6	111.5	86.3	96.7	73.7	75.9	1.25213	0.133984	0.324386	0.872946
P15153	Ras-related C3 botulinum toxin substrate 2	RAC2	10	145.1	100.7	65.7	100	76.3	72.5	1.25201	0.442252	0.324246	0.35433
O00429	Dynamin-1-like protein	DNM1L	45	115.6	104	100.6	94.7	80	83.4	1.2406	0.0311286	0.311043	1.50684
Q8TC07	TBC1 domain family member 15	TBC1D15	19	91.1	109.8	108.2	89	76.1	85	1.23591	0.0502469	0.305569	1.29889
Q92930	Ras-related protein Rab-8B	RAB8B	14	133.7	79.2	104.2	79	83.9	94.4	1.23241	0.290839	0.301486	0.536348
O14933	Ubiquitin/ISG15-conjugating enzyme E2 L6	UBE2L6	5	112.2	105.1	103.8	93	73	95.1	1.2298	0.0562289	0.29842	1.25004
P45984	Mitogen-activated protein kinase 9	MAPK9	15	107.2	107.7	103.5	95.6	76.3	87.3	1.2284	0.0264084	0.296775	1.57826
O94929	Actin-binding LIM protein 3	ABLIM3	4	133.9	105	115.7	104.5	91.6	92.9	1.22699	0.0801389	0.295123	1.09616
O43353	Receptor-interacting serine/threonine-protein kinase 2	RIPK2	8	107.6	114	108.4	111.7	79	80.2	1.21816	0.144807	0.284706	0.83921
P11021	Endoplasmic reticulum chaperone BiP	HSPA5	66	80.4	166	116.2	94.4	107.9	95.9	1.21596	0.44205	0.282099	0.354528
P62837	Ubiquitin-conjugating enzyme E2 D2	UBE2D2	4	89	100.8	103.1	89.9	70.9	80.9	1.21183	0.0717101	0.277191	1.14442
P49427	Ubiquitin-conjugating enzyme E2 R1	CDC34	7	118.5	105.1	106.4	95.9	90.5	86.8	1.20791	0.0195575	0.272509	1.70869
Q5MNZ9	WD repeat domain phosphoinositide-interacting protein 1	WIPI1	3	105.6	117.6	99.4	102.9	79.7	84.9	1.20598	0.105977	0.270208	0.97479
P45983	Mitogen-activated protein kinase 8	MAPK8	10	90.4	109.4	110.8	94.2	75.8	87.8	1.20481	0.107365	0.268806	0.969135
Q9Y4X5	E3 ubiquitin-protein ligase ARIH1	ARIH1	15	112.8	106.3	107	93.8	85.7	91.5	1.20332	0.00441331	0.267022	2.35524
P54252	Ataxin-3	ATXN3	4	114.8	104.4	103.4	88	81.3	99	1.20239	0.045687	0.265899	1.34021
Q13137	Calcium-binding and coiled-coil domain-containing protein 2	CALCOCO2	9	99.4	113.9	109.2	96.1	83.7	88.9	1.20022	0.0325195	0.263303	1.48786
Q9H1Y0	Autophagy protein 5	ATG5	5	113.8	106	108.9	96.5	88.8	89.5	1.19614	0.00583568	0.258389	2.23391
O95166	Gamma-aminobutyric acid receptor-associated protein	GABARAP	6	99.9	93.1	100.6	93.6	70.6	81.6	1.19447	0.0869586	0.256367	1.06069
Q00796	Sorbitol dehydrogenase	SORD	15	93.8	120	111	94.9	89.7	87.6	1.19324	0.0931227	0.254885	1.03094
P60842	Eukaryotic initiation factor 4A-I	EIF4A1	35	90.2	110.5	108.9	102.4	80	77.8	1.18985	0.182057	0.250785	0.739793
Q07817	Bcl-2-like protein 1	BCL2L1	2	131.2	108.9	109	107.8	94.7	90.9	1.18984	0.108418	0.250771	0.964898
P49840	Glycogen synthase kinase-3 alpha	GSK3A	8	106.5	118.9	111.6	94.4	91	101.3	1.17544	0.0234966	0.233207	1.62899
Q9Y3I1	F-box only protein 7	FBXO7	10	104.8	112.4	110.1	94.5	86.4	97.9	1.17396	0.0167292	0.231383	1.77653
Q16543	Hsp90 co-chaperone Cdc37	CDC37	28	112.2	114.1	100.1	108.2	88.7	81.6	1.17199	0.153517	0.228964	0.813843
Q04206	Transcription factor p65	RELA	21	120.8	103.2	94.6	99.3	88.3	84.6	1.17046	0.156694	0.227079	0.804947
Q9HBF4	Zinc finger FYVE domain-containing protein 1	ZFYVE1	11	100.8	108.5	109.7	97.8	90	87.1	1.16042	0.0256645	0.21465	1.59067
P08238	Heat shock protein HSP 90-beta	HSP90AB1	65	88.4	115.7	105.3	97.7	88	81.5	1.15793	0.2027	0.211553	0.693146
O75143	Autophagy-related protein 13	ATG13	4	111.9	101.6	112	90.1	94	97.4	1.15631	0.0222172	0.209523	1.65331
Q86VP1	Tax1-binding protein 1	TAX1BP1	3	122.9	115.5	100.5	95.6	98.8	99.5	1.15311	0.088663	0.205534	1.05226
O95376	E3 ubiquitin-protein ligase ARIH2	ARIH2	5	100.9	97.5	108.1	93.5	83.5	89.2	1.15139	0.0344159	0.203377	1.46324
Q9Y4E8	Ubiquitin carboxyl-terminal hydrolase 15	USP15	34	99.7	110.2	104.4	102.3	87.7	83.1	1.15086	0.103514	0.202713	0.985002
O95817	BAG family molecular chaperone regulator 3	BAG3	26	102.9	126.4	94.9	104.5	90.2	87.6	1.14842	0.266133	0.199655	0.574902
Q9BZL1	Ubiquitin-like protein 5	UBL5	5	122.9	115.8	94.1	112.3	91.1	86.7	1.14719	0.291573	0.198105	0.535252
Q9Y376	Calcium-binding protein 39	CAB39	21	98.2	103	98.7	102.3	75.1	84.2	1.14641	0.191773	0.197119	0.717213
Q9UJ41	Rab5 GDP/GTP exchange factor	RABGEF1	18	128.5	99.2	97	97.8	96.4	89.3	1.14533	0.26056	0.195759	0.584093
P19532	Transcription factor E3	TFE3	6	109.1	105.2	100.5	84.7	84.3	106.3	1.14348	0.161649	0.193431	0.791426
P35240	Merlin	NF2	27	123.2	120.6	93.3	108.7	91.5	96.6	1.13578	0.282925	0.183686	0.548329
P60484	Phosphatidylinositol 3,4,5-trisphosphate 3-phosphatase and dual-specificity protein phosphatase PTEN	PTEN	5	94.4	94.3	116	89.2	77.1	103.8	1.1281	0.336413	0.173896	0.473128
P55072	Transitional endoplasmic reticulum ATPase	VCP	68	105.3	117.7	103.7	104.7	100.1	85.2	1.12655	0.171938	0.171914	0.764627
P07900	Heat shock protein HSP 90-alpha	HSP90AA1	69	95.8	113.8	103.2	113.3	83.7	81.2	1.12437	0.374762	0.169118	0.426245
Q8IY22	C-Maf-inducing protein	CMIP	2	94.1	113.2	108.7	93.6	96	91.6	1.12376	0.120872	0.168328	0.917673
P49459	Ubiquitin-conjugating enzyme E2 A	UBE2A	5	104	112.1	105.2	103.6	91.2	91.2	1.12343	0.0720094	0.167906	1.14261
P40818	Ubiquitin carboxyl-terminal hydrolase 8	USP8	20	107.2	106.9	109.4	97.9	94.3	95.8	1.12326	0.000827375	0.167697	3.0823
Q93034	Cullin-5	CUL5	34	106	99.2	111.3	98.3	88.7	95.1	1.12194	0.0633358	0.165999	1.19835
Q02297	Pro-neuregulin-1, membrane-bound isoform	NRG1	6	72	181.8	71.3	121.4	78.5	91.3	1.11641	0.78565	0.158873	0.104771
Q9Y3D6	Mitochondrial fission 1 protein	FIS1	6	117.5	84.3	99.9	97.7	86.7	89	1.10351	0.405632	0.142101	0.391868
Q96EP0	E3 ubiquitin-protein ligase RNF31	RNF31	13	115.9	103.2	107	98.2	96.6	100.9	1.10281	0.063014	0.14118	1.20056
O14966	Ras-related protein Rab-7L1	RAB29	7	159.5	88.3	105.3	97	114.9	109.6	1.09829	0.658712	0.135258	0.181304
Q92934	Bcl2-associated agonist of cell death	BAD	3	120.3	108.1	107.9	111.5	95.8	100.6	1.09224	0.201252	0.127287	0.696259
Q9H270	Vacuolar protein sorting-associated protein 11 homolog	VPS11	31	114.6	98.3	106.8	104.6	91.9	96.4	1.0915	0.210623	0.126311	0.676494
Q8WVF1	ProteinCP1	OSCP1	1	124.9	82.9	102	93.9	84.1	106.3	1.08969	0.569522	0.123923	0.244489
Q9UHD2	Serine/threonine-protein kinase TBK1	TBK1	21	104.1	102.2	106.8	90.5	85.6	113	1.08302	0.401964	0.115055	0.395813
Q9H8Y5	Ankyrin repeat and zinc finger domain-containing protein 1	ANKZF1	8	92.4	103.7	113.1	95.5	92.9	97.9	1.07999	0.28273	0.111013	0.548628
Q9UL15	BAG family molecular chaperone regulator 5	BAG5	12	111	102.2	105	105.7	95	94.3	1.07864	0.161591	0.109219	0.791582
Q14457	Beclin-1	BECN1	8	105.2	104.6	109.8	107	92.9	97.3	1.07537	0.170702	0.104833	0.767762
Q9H0R8	Gamma-aminobutyric acid receptor-associated protein-like 1	GABARAPL1	6	109.6	107.9	100.8	100.4	97	99.2	1.07316	0.065521	0.101869	1.18362
Q9UQ90	Paraplegin	SPG7	8	144	100.8	100	100.6	105.5	115.5	1.07214	0.637305	0.100492	0.195653
P51153	Ras-related protein Rab-13	RAB13	17	93.6	111.2	108.5	95.9	95.5	103.8	1.06131	0.378856	0.085852	0.421526
P11142	Heat shock cognate 71 kDa protein	HSPA8	59	99.6	115.9	101.1	105.1	105	88.6	1.05993	0.474007	0.083964	0.324215
P62979	Ubiquitin-40S ribosomal protein S27a	RPS27A	23	96.1	112.9	102.5	96.2	100.7	97.8	1.05701	0.331281	0.0799851	0.479804
O95155	Ubiquitin conjugation factor E4 B	UBE4B	28	101.6	107.3	102.5	100.8	95.1	98.8	1.05667	0.0840129	0.0795219	1.07565
Q709C8	Vacuolar protein sorting-associated protein 13C	VPS13C	59	103.6	99.2	114.8	102.7	97.2	101.6	1.0534	0.338263	0.0750529	0.470745
Q96AH8	Ras-related protein Rab-7b	RAB7B	3	105.4	110.3	122.8	116.2	93.9	111.5	1.05255	0.545441	0.0738884	0.263252
P86790	Vacuolar fusion protein CCZ1 homolog B	CCZ1B	11	107	99.1	107.9	98.6	98.7	101.3	1.05157	0.154853	0.0725504	0.810082
P48556	26S proteasome non-ATPase regulatory subunit 8	PSMD8	16	95.7	99.2	103.5	96.6	89.9	97.4	1.05107	0.214316	0.0718647	0.668945
Q99436	Proteasome subunit beta type-7	PSMB7	10	99.3	109.4	108.6	99.6	104.1	99.1	1.04789	0.251689	0.0674823	0.599135
P60228	Eukaryotic translation initiation factor 3 subunit E	EIF3E	36	86	103.9	104.1	104.4	90.2	86.4	1.04626	0.622039	0.065246	0.206182
Q9UBN7	Histone deacetylase 6	HDAC6	6	97.6	99.8	117	104	99.3	97.4	1.04556	0.517341	0.0642763	0.286223
Q9NWU1	3-oxoacyl-[acyl-carrier-protein] synthase, mitochondrial	OXSM	7	109.6	95.8	106.6	89.5	99.6	109.6	1.04453	0.569184	0.0628488	0.244747
Q16739	Ceramide glucosyltransferase	UGCG	8	92.1	98.8	105.8	103.8	104.7	75.6	1.04435	0.705392	0.0626061	0.151569
P46939	Utrophin	UTRN	191	116.2	102.1	105.7	103.7	106	100.8	1.04348	0.372874	0.0614005	0.428438
Q7Z6Z7	E3 ubiquitin-protein ligase HUWE1	HUWE1	140	94.6	101.7	105.5	97.3	95.6	96.8	1.04177	0.280354	0.0590331	0.552293
Q9UHQ9	NADH-cytochrome b5 reductase 1	CYB5R1	19	135.2	94.5	83.2	96.2	104.9	99.4	1.04126	0.808824	0.0583367	0.092146
Q7Z3C6	Autophagy-related protein 9A	ATG9A	13	120.2	105.6	106.7	105.6	105.5	110.2	1.03486	0.492155	0.0494334	0.307898
O75821	Eukaryotic translation initiation factor 3 subunit G	EIF3G	21	87.7	109	101.7	106.6	91.8	90.3	1.0336	0.711184	0.0476764	0.148018
P68400	Casein kinase II subunit alpha	CSNK2A1	18	102.2	98.7	101.5	95.6	96.5	101.4	1.03032	0.229786	0.0430976	0.638676
Q13404	Ubiquitin-conjugating enzyme E2 variant 1	UBE2V1	10	113.9	101	98.6	100.4	100.5	106.9	1.01852	0.734039	0.0264722	0.134281
O15294	UDP-N-acetylglucosamine--peptide N-acetylglucosaminyltransferase 110 kDa subunit	OGT	36	90.2	104.4	103	100.3	103.1	89.8	1.01501	0.820848	0.0214894	0.0857373
Q7Z478	ATP-dependent RNA helicase DHX29	DHX29	58	106.5	102.3	100.3	105.3	99.1	100.9	1.01245	0.650894	0.0178461	0.18649
Q9Y265	RuvB-like 1	RUVBL1	31	84.3	102.5	111.7	100	95	101.5	1.00675	0.939746	0.00969883	0.0269896
Q14157	Ubiquitin-associated protein 2-like	UBAP2L	25	93.8	111.7	100.3	108	94.9	101	1.00625	0.926582	0.00899173	0.0331162
P19784	Casein kinase II subunit alpha'	CSNK2A2	19	96.1	96.7	105.5	99.5	96.7	100.3	1.00607	0.861604	0.00873187	0.0646924
Q92560	Ubiquitin carboxyl-terminal hydrolase BAP1	BAP1	1	89.2	92.2	126.1	82.3	99.5	124.2	1.0049	0.977901	0.00705476	0.00970498
P19367	Hexokinase-1	HK1	58	124.5	85.4	84.4	92.9	104.2	96	1.00409	0.977988	0.00589457	0.00966633
P58004	Sestrin-2	SESN2	2	110.6	99.2	108.6	92.6	105.8	118.8	1.00378	0.964046	0.00544756	0.0159022
O75153	Clustered mitochondria protein homolog	CLUH	31	90.5	110	97	106.3	100.4	90	1.0027	0.973176	0.00388474	0.0118084
P05412	Transcription factor AP-1	JUN	6	88	107.8	97.1	89.1	104.5	102.1	0.990531	0.906449	-0.0137261	0.0426565
P10301	Ras-related protein R-Ras	RRAS	16	127	89.6	92.4	98.7	109.2	104.4	0.989433	0.933599	-0.0153257	0.0298397
P43235	Cathepsin K	CTSK	12	121.6	91.7	93.5	92.8	100.5	117.2	0.988084	0.923502	-0.0172948	0.0345622
O43464	Serine protease HTRA2, mitochondrial	HTRA2	8	110.2	91.3	99	102.6	97.2	105.5	0.984278	0.802968	-0.0228626	0.0953019
Q13501	Sequestosome-1	SQSTM1	15	83.2	104.1	102.2	99.6	87.5	107.6	0.982355	0.854576	-0.0256837	0.0682495
Q8IXI2	Mitochondrial Rho GTPase 1	RHOT1	11	113.5	95.1	92.3	94.9	104.5	107.2	0.981409	0.815498	-0.0270736	0.0885773
Q9H2U1	ATP-dependent DNA/RNA helicase DHX36	DHX36	29	96	100.4	108.1	103.8	101.4	105.1	0.981308	0.628762	-0.0272215	0.201514
P60520	Gamma-aminobutyric acid receptor-associated protein-like 2	GABARAPL2	5	83.7	126.8	93	120	97.1	92.3	0.980931	0.905982	-0.0277767	0.0428804
Q99967	Cbp/p300-interacting transactivator 2	CITED2	3	78.9	110.3	115.3	107.1	94.7	110.6	0.974712	0.841841	-0.0369522	0.0747697
O60291	E3 ubiquitin-protein ligase MGRN1	MGRN1	5	98	108.8	98.2	93.6	107.6	112	0.973819	0.699815	-0.038275	0.155017
O95429	BAG family molecular chaperone regulator 4	BAG4	7	103.3	105.6	102.2	108.6	108.1	103.5	0.97158	0.186955	-0.0415949	0.728262
Q96G74	OTU domain-containing protein 5	OTUD5	2	91.2	107.2	86.2	92.1	87.8	114	0.968357	0.77826	-0.0463897	0.108875
Q9UNE7	E3 ubiquitin-protein ligase CHIP	STUB1	22	95.1	117	96.9	107.4	103.3	109.3	0.965625	0.639143	-0.0504651	0.194402
P62987	Ubiquitin-60S ribosomal protein L40	UBA52	16	86.8	104.3	103.7	106.3	103.7	95.3	0.965608	0.62535	-0.0504911	0.203877
Q9BXK5	Bcl-2-like protein 13	BCL2L13	10	128.7	86.7	86.2	102.6	98.4	111.5	0.96512	0.815774	-0.0512198	0.0884299
Q5THJ4	Vacuolar protein sorting-associated protein 13D	VPS13D	4	102.6	97.2	97.7	98.3	100.4	109.7	0.964656	0.404659	-0.0519131	0.392911
O75063	Glycosaminoglycan xylosylkinase	FAM20B	11	97.8	116.4	91.9	94.2	121.2	102.6	0.962579	0.733631	-0.0550237	0.134522
Q8WUN7	Ubiquitin domain-containing protein 2	UBTD2	7	108.1	102.1	103.1	96.8	109.1	120.2	0.960748	0.575529	-0.0577697	0.239933
P67870	Casein kinase II subunit beta	CSNK2B	9	103.9	97	91.5	102.6	103.5	98.4	0.960263	0.361267	-0.0584989	0.442171
Q9BTC0	Death-inducer obliterator 1	DIDO1	24	95.1	104.8	99.8	97	106.1	109.1	0.959962	0.415441	-0.0589515	0.38149
Q14669	E3 ubiquitin-protein ligase TRIP12	TRIP12	49	90.9	103.5	96.8	97.3	102.4	103.7	0.959789	0.380602	-0.0592107	0.419529
P46779	60S ribosomal protein L28	RPL28	11	92.8	99.8	97.2	106.8	101.6	93.8	0.958968	0.390337	-0.0604461	0.408561
P01111	GTPase NRas	NRAS	11	98.3	93.2	112.6	93.8	104.5	119.1	0.958097	0.660212	-0.0617563	0.180317
Q9Y4K3	TNF receptor-associated factor 6	TRAF6	4	95.5	100.5	105	108.1	98.7	107.7	0.957075	0.335742	-0.0632965	0.473994
P01112	GTPase HRas	HRAS	13	97.1	93.9	103.9	95.6	100.8	111.8	0.956846	0.473759	-0.063641	0.324442
Q12983	BCL2/adenovirus E1B 19 kDa protein-interacting protein 3	BNIP3	3	144.2	104.9	82	115	119.3	113.5	0.951984	0.775507	-0.0709909	0.110414
P61006	Ras-related protein Rab-8A	RAB8A	15	104.6	102.6	96.3	101.8	113.1	104.3	0.950815	0.284888	-0.0727641	0.545325
Q9NUB1	Acetyl-coenzyme A synthetase 2-like, mitochondrial	ACSS1	2	59.7	101.7	116.1	86.2	102.5	103.2	0.950668	0.800834	-0.0729864	0.0964577
Q8IY33	MICAL-like protein 2	MICALL2	6	104.5	97.2	106	104.8	93.3	125.7	0.950278	0.615344	-0.0735785	0.210882
Q969V5	Mitochondrial ubiquitin ligase activator of NFKB 1	MUL1	5	108.4	103	97.4	97.9	112.6	114.7	0.949569	0.425363	-0.0746545	0.37124
Q9HAC8	Ubiquitin domain-containing protein 1	UBTD1	9	112.6	96.4	101.8	112.9	112.2	102.9	0.947561	0.375181	-0.0777093	0.425759
Q9UHV7	Mediator of RNA polymerase II transcription subunit 13	MED13	5	104.7	107.3	100.5	94.1	114.5	121.4	0.94697	0.527105	-0.0786098	0.278103
O75448	Mediator of RNA polymerase II transcription subunit 24	MED24	15	101.9	101.6	98.8	96.5	107.5	115.7	0.945574	0.362585	-0.0807378	0.440591
Q12772	Sterol regulatory element-binding protein 2	SREBF2	3	79.7	91.8	83.5	80.3	97.8	91.9	0.944444	0.469184	-0.0824622	0.328657
Q8IVP5	FUN14 domain-containing protein 1	FUNDC1	1	102.3	84.7	98.6	95.2	93.9	113.7	0.943197	0.529685	-0.0843692	0.275982
Q14318	Peptidyl-prolyl cis-trans isomerase FKBP8	FKBP8	18	94.2	113	94.9	103.6	111.4	105.6	0.942296	0.401911	-0.0857482	0.39587
Q9UKV5	E3 ubiquitin-protein ligase AMFR	AMFR	6	98.1	114.9	104.9	111.8	112.8	113.4	0.940533	0.243413	-0.0884502	0.613657
Q75N03	E3 ubiquitin-protein ligase Hakai	CBLL1	4	101	97	100.6	98	101.9	117.7	0.940176	0.361688	-0.0889967	0.441666
Q9NXK8	F-box/LRR-repeat protein 12	FBXL12	3	96.1	93.6	107	106.8	107.8	101.2	0.939519	0.23838	-0.0900062	0.62273
Q9NVI7	ATPase family AAA domain-containing protein 3A	ATAD3A	34	87.3	105.1	99.6	104.9	104.1	101.9	0.939209	0.30329	-0.0904822	0.518141
Q6UXN9	WD repeat-containing protein 82	WDR82	13	80.4	93.4	99.7	93.9	92	105.6	0.93825	0.445485	-0.0919551	0.351167
P35232	Prohibitin	PHB	19	100.3	97.3	97	94.9	106.9	112.6	0.937023	0.282675	-0.0938438	0.548712
Q86WA8	Lon protease homolog 2, peroxisomal	LONP2	13	97.7	97.1	101.6	96.6	108.8	111.6	0.935016	0.227072	-0.0969374	0.643837
O14802	DNA-directed RNA polymerase III subunit RPC1	POLR3A	17	88.8	94.1	99	95.9	98.6	108.1	0.931593	0.218296	-0.102229	0.660954
O75529	TAF5-like RNA polymerase II p300/CBP-associated factor-associated factor 65 kDa subunit 5L	TAF5L	2	93.3	93.7	108.8	103.4	102.7	111.6	0.931067	0.279928	-0.103043	0.552954
Q8WUK0	Phosphatidylglycerophosphatase and protein-tyrosine phosphatase 1	PTPMT1	3	106.6	92.9	89.1	99.8	103.8	107.2	0.928571	0.266022	-0.106915	0.575083
O95140	Mitofusin-2	MFN2	21	104.6	96.2	90.5	97.1	108.9	107.9	0.928003	0.247727	-0.107799	0.606027
P45880	Voltage-dependent anion-selective channel protein 2	VDAC2	21	115.4	93.7	87.5	99.1	115.4	105.7	0.926296	0.462551	-0.110455	0.33484
Q9P275	Ubiquitin carboxyl-terminal hydrolase 36	USP36	5	119.3	92.7	95.1	99	111.1	122.9	0.922222	0.474312	-0.116814	0.323936
P61026	Ras-related protein Rab-10	RAB10	19	97.3	92.8	97.2	95.7	108.9	107.2	0.921424	0.137244	-0.118063	0.862507
O95696	Bromodomain-containing protein 1	BRD1	5	98.8	95	103.4	96.3	103.3	123	0.921265	0.368138	-0.118312	0.433989
Q99549	M-phase phosphoprotein 8	MPHOSPH8	8	93.4	104.3	103.2	104.2	113.2	109.9	0.91934	0.113049	-0.121329	0.946734
P01116	GTPase KRas	KRAS	10	89.2	91.5	96.6	81.6	101.9	119.1	0.916391	0.488096	-0.125964	0.311494
P52747	Zinc finger protein 143	ZNF143	4	81.6	102.4	105.4	93.3	105.6	117.5	0.914665	0.428989	-0.128685	0.367553
Q8NBU5	ATPase family AAA domain-containing protein 1	ATAD1	11	97.1	96	100.1	100.7	110.2	109.7	0.914535	0.0513642	-0.128889	1.28934
O96008	Mitochondrial import receptor subunit TOM40 homolog	TOMM40	13	83	105.5	97.6	94.5	109.3	109.3	0.913766	0.33571	-0.130104	0.474035
Q14CW9	Ataxin-7-like protein 3	ATXN7L3	3	99.9	94.4	104	96.7	113.6	116.2	0.913629	0.234189	-0.130319	0.630433
Q6PL18	ATPase family AAA domain-containing protein 2	ATAD2	4	79.8	110.6	89.4	96	108.1	104.1	0.907852	0.387452	-0.139471	0.411783
P49411	Elongation factor Tu, mitochondrial	TUFM	32	102.8	94.5	95	99.8	108.8	114.1	0.905795	0.110777	-0.142744	0.955552
O96019	Actin-like protein 6A	ACTL6A	16	80.2	89.6	99.4	95.5	96.1	106.5	0.903053	0.217809	-0.147118	0.661925
Q9UBE0	SUMO-activating enzyme subunit 1	SAE1	24	84.4	89.2	101.8	96.3	100.4	108.7	0.901768	0.189986	-0.149172	0.721279
Q8NEM7	Transcription factor SPT20 homolog	SUPT20H	3	87.3	92.2	105.1	84.8	110.1	121.1	0.900633	0.431828	-0.150989	0.364689
Q14186	Transcription factor Dp-1	TFDP1	3	90.4	95.5	95.5	89.7	112.4	110.4	0.90048	0.236612	-0.151234	0.625963
P62820	Ras-related protein Rab-1A	RAB1A	21	85.5	100.6	96.6	99.2	111.8	104.7	0.89547	0.131023	-0.159282	0.882654
Q13363	C-terminal-binding protein 1	CTBP1	13	83.5	92.1	96.7	100.2	92.9	112	0.892494	0.181977	-0.164085	0.739984
Q9UL03	Integrator complex subunit 6	INTS6	14	90.3	92.5	103.5	96.8	108	116.1	0.892178	0.171232	-0.164596	0.766416
Q96CB8	Integrator complex subunit 12	INTS12	5	89.8	117.3	95.6	91.2	117.4	130.8	0.891868	0.44131	-0.165098	0.355256
Q16891	MICOS complex subunit MIC60	IMMT	61	98.7	90	95.1	91.6	116.1	110.9	0.890772	0.214431	-0.166872	0.668712
Q9Y277	Voltage-dependent anion-selective channel protein 3	VDAC3	18	97.3	99.5	100.2	103.4	116.1	114.1	0.890288	0.0391177	-0.167656	1.40763
Q8N2K1	Ubiquitin-conjugating enzyme E2 J2	UBE2J2	2	92.9	104.3	98.5	98.1	106.9	128.4	0.886923	0.259914	-0.17312	0.58517
Q8TAD8	Smad nuclear-interacting protein 1	SNIP1	5	97.9	98.7	99.2	102.8	113.4	117.4	0.886691	0.0449315	-0.173497	1.34745
Q9HAF1	Chromatin modification-related protein MEAF6	MEAF6	4	84.1	100.8	97.8	97.6	104.3	117.1	0.886207	0.190738	-0.174285	0.719562
Q9Y2W2	WW domain-binding protein 11	WBP11	17	76.4	100.5	97.5	92.2	109.7	108.1	0.885161	0.276178	-0.175988	0.558811
Q9NV56	MRG/MORF4L-binding protein	MRGBP	2	88.4	102.8	93.9	95.7	109.1	117.7	0.884031	0.178665	-0.177831	0.747962
P51610	Host cell factor 1	HCFC1	43	83.1	100.7	97.1	100.8	106.4	111.6	0.881117	0.111585	-0.182595	0.952394
Q8IXI1	Mitochondrial Rho GTPase 2	RHOT2	15	85	106.2	91.5	109.9	100.7	110.4	0.880685	0.143058	-0.183301	0.844486
O15243	Leptin receptor gene-related protein	LEPROT	2	91.2	100.7	89.7	94.6	115.4	111.4	0.876167	0.14097	-0.190723	0.850874
P52789	Hexokinase-2	HK2	34	104.9	102.2	89.4	134.3	113	91.6	0.874889	0.345288	-0.192828	0.461819
Q9H300	Presenilins-associated rhomboid-like protein, mitochondrial	PARL	4	89.1	96.9	88.5	98	107.5	108.9	0.873092	0.0381118	-0.195795	1.41894
Q8IWA0	WD repeat-containing protein 75	WDR75	20	84.5	99.9	94.4	97.2	109.6	112.7	0.872613	0.106557	-0.196585	0.972417
P21796	Voltage-dependent anion-selective channel protein 1	VDAC1	24	104.6	94.9	91.1	102.4	121.3	110.1	0.870581	0.101669	-0.199949	0.99281
Q14596	Next to BRCA1 gene 1 protein	NBR1	3	91.2	89.5	97.6	106.8	97.5	116.3	0.86806	0.0772148	-0.204134	1.1123
P08047	Transcription factor Sp1	SP1	7	82.1	103.7	95.3	96.9	105.9	122.1	0.865189	0.206327	-0.208912	0.685445
Q8IWA4	Mitofusin-1	MFN1	23	83.7	93.6	91.7	104.8	111.4	96.3	0.8608	0.052683	-0.21625	1.27833
O75385	Serine/threonine-protein kinase ULK1	ULK1	3	116.7	91.3	87.6	100.5	99.3	143.7	0.860553	0.406584	-0.216664	0.39085
O43148	mRNA cap guanine-N7 methyltransferase	RNMT	18	98.4	92.8	98.7	103.5	109.8	123.9	0.859727	0.0673879	-0.218049	1.17142
Q15388	Mitochondrial import receptor subunit TOM20 homolog	TOMM20	7	71.6	107.6	85	94.1	109.6	104	0.858629	0.273765	-0.219894	0.562622
Q96HS1	Serine/threonine-protein phosphatase PGAM5, mitochondrial	PGAM5	9	89.6	98.3	98	106.7	114.2	113.5	0.854964	0.0122156	-0.226064	1.91308
A6NHR9	Structural maintenance of chromosomes flexible hinge domain-containing protein 1	SMCHD1	59	79.9	99.8	98.9	99	108	119.1	0.854339	0.143291	-0.227119	0.843781
P38646	Stress-70 protein, mitochondrial	HSPA9	57	84.2	97.1	100.4	88.6	112.7	128.5	0.854154	0.27246	-0.227432	0.564698
Q9Y2J4	Angiomotin-like protein 2	AMOTL2	11	89.6	93.8	90	96.5	103.2	120.8	0.853042	0.100139	-0.229311	0.999396
O15213	WD repeat-containing protein 46	WDR46	17	89.6	102.3	92.5	99.8	117.9	116.5	0.850987	0.0758254	-0.23279	1.12019
Q8N3U4	Cohesin subunit SA-2	STAG2	33	71.4	95	100.5	96.2	104.6	113.3	0.849729	0.197818	-0.234925	0.703735
Q15717	ELAV-like protein 1	ELAVL1	16	83	96.2	97.7	99.8	113.5	112.8	0.849126	0.0639073	-0.235949	1.19445
Q9NZJ5	Eukaryotic translation initiation factor 2-alpha kinase 3	EIF2AK3	2	102.7	93.7	102.9	99.8	117.1	136	0.848116	0.176052	-0.237667	0.754359
O95251	Histone acetyltransferase KAT7	KAT7	5	76.6	94	98.7	92.6	104.7	120.3	0.847922	0.198674	-0.237997	0.701859
Q9P0U1	Mitochondrial import receptor subunit TOM7 homolog	TOMM7	6	84.6	103.8	89.7	103	118.6	107.4	0.845289	0.0831648	-0.242484	1.08006
O14807	Ras-related protein M-Ras	MRAS	9	110.6	94.3	93.5	111.6	133.7	107.8	0.845086	0.136627	-0.242829	0.864464
P26368	Splicing factor U2AF 65 kDa subunit	U2AF2	23	86.4	94	97.5	100	112	118	0.842121	0.0492915	-0.2479	1.30723
Q96TA2	ATP-dependent zinc metalloprotease YME1L1	YME1L1	20	94.9	105.9	90.5	105.5	129.5	111	0.841908	0.100846	-0.248266	0.99634
Q29RF7	Sister chromatid cohesion protein PDS5 homolog A	PDS5A	51	79.5	98.1	96.4	98.2	109.2	118.1	0.841782	0.106491	-0.248482	0.972686
P36956	Sterol regulatory element-binding protein 1	SREBF1	2	87.7	92.6	106.5	115.4	98.4	127.3	0.840809	0.147618	-0.25015	0.830861
O76031	ATP-dependent Clp protease ATP-binding subunit clpX-like, mitochondrial	CLPX	20	85.4	97	91.9	98.4	114	114.8	0.838325	0.048997	-0.254418	1.30983
Q9NTI5	Sister chromatid cohesion protein PDS5 homolog B	PDS5B	55	68.2	91.9	103.6	94.7	103.1	116.9	0.837941	0.237835	-0.25508	0.623724
P12270	Nucleoprotein TPR	TPR	132	82.9	94.1	98.7	92.2	110.8	126.8	0.835961	0.177827	-0.258492	0.750001
Q70CQ3	Ubiquitin carboxyl-terminal hydrolase 30	USP30	1	73.1	104.4	102.4	110	116.8	108.5	0.834775	0.15146	-0.260541	0.819703
Q9NQZ5	StAR-related lipid transfer protein 7, mitochondrial	STARD7	4	130.3	84.4	77.5	107.4	110.7	132.9	0.832479	0.346882	-0.264515	0.459818
Q01081	Splicing factor U2AF 35 kDa subunit	U2AF1	9	75.3	96.8	91.7	95.2	105.4	116.7	0.83139	0.117973	-0.266403	0.928217
P12931	Proto-oncogene tyrosine-protein kinase Src	SRC	20	101.7	83.6	91	103.9	103.2	127.1	0.82675	0.110599	-0.274476	0.956249
Q86UV5	Ubiquitin carboxyl-terminal hydrolase 48	USP48	16	74.9	92.9	100.5	99.5	107	119.4	0.823259	0.114857	-0.280582	0.939842
P52298	Nuclear cap-binding protein subunit 2	NCBP2	9	81.3	108.9	100	113.7	125.7	114	0.821166	0.0802637	-0.284255	1.09548
P51149	Ras-related protein Rab-7a	RAB7A	22	84.1	104.1	91	99.1	125.9	117.3	0.815659	0.099349	-0.293962	1.00284
Q12931	Heat shock protein 75 kDa, mitochondrial	TRAP1	31	83.5	99.5	88.3	103.2	108.9	121.8	0.812519	0.0453185	-0.299527	1.34372
Q96EK4	THAP domain-containing protein 11	THAP11	2	88.1	100.7	82	101.8	119.1	112.7	0.811751	0.0487173	-0.300892	1.31232
Q13563	Polycystin-2	PKD2	26	93.4	97.3	83.3	104.3	125.1	117.6	0.789625	0.0299478	-0.34076	1.52364
P42704	Leucine-rich PPR motif-containing protein, mitochondrial	LRPPRC	105	83.6	90.2	87.7	108.5	107.3	120.1	0.778506	0.0053409	-0.361221	2.27239
Q8N9Z2	Coiled-coil domain-containing protein 71L	CCDC71L	7	87	89.3	91.5	110.4	107	154.3	0.720474	0.0861504	-0.472983	1.06474
P54652	Heat shock-related 70 kDa protein 2	HSPA2	49	45.2	118.2	81.5	118.7	143.5	112.9	0.652893	0.13307	-0.615082	0.875919

## Sheet: ERAD
Accession	Protein	Gene	# Peptides	EtFe (P3)	MaCa (P7)	ArZe (P8)	GM5400	GM5381	GM5757	FC (PMM2/Control)	p-value	log2FC (PMM2/Control)	log10 p-value
Q9H4M3	F-box only protein 44	FBXO44	1	138.9	114.1	107.6	125.8	74	79.7	1.29016	0.22728	0.367551	0.643439
Q9BZV1	UBX domain-containing protein 6	UBXN6	17	122.3	106.2	102.2	90.1	84.4	85.5	1.27192	0.021013	0.347011	1.67751
P11021	Endoplasmic reticulum chaperone BiP	HSPA5	66	80.4	166	116.2	94.4	107.9	95.9	1.21596	0.44205	0.282099	0.354528
P54252	Ataxin-3	ATXN3	4	114.8	104.4	103.4	88	81.3	99	1.20239	0.045687	0.265899	1.34021
Q96IV0	Peptide-N(4)-(N-acetyl-beta-glucosaminyl)asparagine amidase	NGLY1	8	121.4	96.6	108.7	99.9	86.2	90.1	1.18284	0.110531	0.242253	0.956516
Q14258	E3 ubiquitin/ISG15 ligase TRIM25	TRIM25	30	109.5	109	98.4	80.5	87.7	103.2	1.16765	0.11715	0.223607	0.931258
Q8IWF2	FAD-dependent oxidoreductase domain-containing protein 2	FOXRED2	1	83.2	136.5	112.5	80	95.2	110.8	1.16154	0.435575	0.216037	0.360937
Q15011	Homocysteine-responsive endoplasmic reticulum-resident ubiquitin-like domain member 1 protein	HERPUD1	7	105	116.2	97.3	103.7	88.5	84.3	1.1519	0.157071	0.204014	0.803905
O43765	Small glutamine-rich tetratricopeptide repeat-containing protein alpha	SGTA	15	98.4	114.6	100.2	103.6	88.2	84.8	1.13232	0.189587	0.179283	0.722192
P55072	Transitional endoplasmic reticulum ATPase	VCP	68	105.3	117.7	103.7	104.7	100.1	85.2	1.12655	0.171938	0.171914	0.764627
Q8TAT6	Nuclear protein localization protein 4 homolog	NPLOC4	31	110	107.7	102.8	101.1	93.4	90.9	1.12299	0.0350184	0.167339	1.4557
Q7L5D6	Golgi to ER traffic protein 4 homolog	GET4	11	102.1	107.2	102	103.2	86.6	88.4	1.11898	0.116865	0.162183	0.932315
Q9UHD9	Ubiquilin-2	UBQLN2	12	81.7	107.2	102.6	90.5	81	89.3	1.11771	0.289859	0.160552	0.537814
Q9NRD1	F-box only protein 6	FBXO6	4	118.8	101.5	101.7	105.2	81.5	104.4	1.10615	0.346237	0.145546	0.460626
Q92890	Ubiquitin recognition factor in ER-associated degradation protein 1	UFD1	14	107.7	106.8	105.5	103.8	94.3	94.3	1.09439	0.0464928	0.130129	1.33261
P18850	Cyclic AMP-dependent transcription factor ATF-6 alpha	ATF6	3	88.2	138.3	106.3	94	107.7	102.9	1.09258	0.569456	0.127739	0.24454
Q9UMX0	Ubiquilin-1	UBQLN1	12	88.5	106.4	103.2	92.2	87.3	93.6	1.09154	0.226294	0.126367	0.645328
Q9H8Y5	Ankyrin repeat and zinc finger domain-containing protein 1	ANKZF1	8	92.4	103.7	113.1	95.5	92.9	97.9	1.07999	0.28273	0.111013	0.548628
Q9UBU6	Protein FAM8A1	FAM8A1	5	115.6	107.8	102.3	97.9	95.3	109.2	1.07705	0.24831	0.107086	0.605006
O94966	Ubiquitin carboxyl-terminal hydrolase 19	USP19	8	110	103.8	97.3	96.2	96.8	100	1.06177	0.192302	0.0864777	0.716017
O95155	Ubiquitin conjugation factor E4 B	UBE4B	28	101.6	107.3	102.5	100.8	95.1	98.8	1.05667	0.0840129	0.0795219	1.07565
Q6NTF9	Rhomboid domain-containing protein 2	RHBDD2	4	95.9	104.9	104.1	90.2	104.7	95	1.05174	0.386073	0.0727808	0.41333
P46379	Large proline-rich protein BAG6	BAG6	21	92.4	114.8	100.6	104.2	96.5	92.1	1.05123	0.538249	0.0720777	0.269017
Q5VYK3	Proteasome adapter and scaffold protein ECM29	ECPAS	78	90.4	98.5	104.8	98.8	88.7	92.4	1.0493	0.418597	0.0694318	0.378204
Q9UNN5	FAS-associated factor 1	FAF1	20	86.2	106.3	97.8	104.9	82.6	92.5	1.03679	0.712998	0.0521177	0.146912
Q9Y679	Lipid droplet-regulating VLDL assembly factor AUP1	AUP1	12	116.9	107.8	99.4	102.6	108.2	102.8	1.03348	0.550511	0.0475135	0.259234
Q14139	Ubiquitin conjugation factor E4 A	UBE4A	26	99	100.4	103	104.5	93.5	95.3	1.03103	0.447178	0.0440811	0.34952
Q9HCN8	Stromal cell-derived factor 2-like protein 1	SDF2L1	4	89.3	140.2	105.2	111.7	112.6	102.8	1.02323	0.876969	0.0331368	0.0570159
P62333	26S proteasome regulatory subunit 10B	PSMC6	27	99.6	101.5	101.9	99.2	100.1	101.4	1.00765	0.466876	0.0109929	0.330798
Q92995	Ubiquitin carboxyl-terminal hydrolase 13	USP13	15	93.9	105.4	103.3	99	101	102.6	1	1	0	0
Q5VVQ6	Ubiquitin thioesterase OTU1	YOD1	1	114.4	62.6	88.6	66.6	72.5	127.8	0.995129	0.986771	-0.00704416	0.00578342
P14625	Endoplasmin	HSP90B1	89	79.1	126.5	107.4	102.2	115.3	97.9	0.992391	0.959291	-0.01102	0.0180497
Q96DZ1	Endoplasmic reticulum lectin 1	ERLEC1	19	113.1	105.2	92.2	99.4	115	99.9	0.98791	0.881244	-0.017549	0.0549037
P60604	Ubiquitin-conjugating enzyme E2 G2	UBE2G2	4	108.9	108.1	104.1	107.6	110.3	107.5	0.986785	0.457594	-0.0191916	0.33952
P33908	Mannosyl-oligosaccharide 1,2-alpha-mannosidase IA	MAN1A1	14	81.4	104.8	102.8	82.2	100.4	112.3	0.979993	0.872723	-0.0291563	0.0591238
Q9UBV2	Protein sel-1 homolog 1	SEL1L	27	91.1	109.5	96.3	97.5	103.6	102.2	0.978899	0.730715	-0.0307684	0.136252
Q9UNE7	E3 ubiquitin-protein ligase CHIP	STUB1	22	95.1	117	96.9	107.4	103.3	109.3	0.965625	0.639143	-0.0504651	0.194402
Q71RG4	Transmembrane and ubiquitin-like domain-containing protein 2	TMUB2	3	102.7	99.7	91.2	94.7	114.5	96.2	0.961362	0.615646	-0.0568481	0.210669
Q8TEB9	Rhomboid-related protein 4	RHBDD1	1	105.5	90.9	96.6	93.2	97.4	114.4	0.960656	0.632956	-0.0579086	0.198627
Q13438	Protein-9	OS9	34	92.7	109.7	100	103	107.4	104.4	0.96061	0.462482	-0.0579774	0.334906
Q9BUN8	Derlin-1	DERL1	5	79.7	105.5	92.9	87.7	103.8	99.3	0.956327	0.657692	-0.0644235	0.181977
Q9UKM7	Endoplasmic reticulum mannosyl-oligosaccharide 1,2-alpha-mannosidase	MAN1B1	23	79.1	114.8	100.8	104.9	101.3	102.9	0.953413	0.669485	-0.0688266	0.174259
Q9GZP9	Derlin-2	DERL2	4	99.1	103.7	96.7	102	109	104.5	0.949287	0.139787	-0.075084	0.854534
Q9UKV5	E3 ubiquitin-protein ligase AMFR	AMFR	6	98.1	114.9	104.9	111.8	112.8	113.4	0.940533	0.243413	-0.0884502	0.613657
Q86TM6	E3 ubiquitin-protein ligase synoviolin	SYVN1	3	83.7	106.7	107.8	100.6	105.7	111.2	0.939213	0.487976	-0.0904763	0.311601
O00124	UBX domain-containing protein 8	UBXN8	2	107.4	100	95.4	101.1	107.9	115	0.934568	0.254924	-0.0976286	0.59359
P25686	DnaJ homolog subfamily B member 2	DNAJB2	11	109.6	95.4	103	104.1	109.4	116.3	0.933899	0.25061	-0.098661	0.601001
O76024	Wolframin	WFS1	26	114.4	108.3	82.2	102.7	123.5	101.1	0.931561	0.574497	-0.102277	0.240712
O14656	Torsin-1A	TOR1A	10	101.4	92.7	98.8	95.1	108.8	111.1	0.929841	0.26016	-0.104944	0.584759
Q92611	ER degradation-enhancing alpha-mannosidase-like protein 1	EDEM1	3	98.3	98.7	113	97.9	124.1	113.8	0.923169	0.394593	-0.115334	0.403851
Q9BV94	ER degradation-enhancing alpha-mannosidase-like protein 2	EDEM2	1	123.5	111.3	84.8	108.3	128.2	110.1	0.9221	0.528984	-0.117004	0.276558
Q96D15	Reticulocalbin-3	RCN3	16	96.2	97.4	112.7	104.7	102	126.8	0.918441	0.393143	-0.122741	0.405449
Q92575	UBX domain-containing protein 4	UBXN4	15	95.3	94.5	99	97.1	108	110.5	0.915082	0.108713	-0.128026	0.96372
A0AVI4	E3 ubiquitin-protein ligase TM129	TMEM129	2	114.3	100.4	89.7	99.3	118.7	115.6	0.91247	0.355417	-0.132151	0.449262
P27797	Calreticulin	CALR	38	87.8	113.7	98.8	107.6	116.4	105.5	0.911381	0.301625	-0.133874	0.520532
O60476	Mannosyl-oligosaccharide 1,2-alpha-mannosidase IB	MAN1A2	9	87.5	107.2	100.6	105.4	113.4	108.1	0.903334	0.167091	-0.146668	0.777046
P60468	Protein transport protein Sec61 subunit beta	SEC61B	3	66.7	128.2	76.7	95.7	111.9	94	0.900531	0.641532	-0.151153	0.192782
Q8IXB1	DnaJ homolog subfamily C member 10	DNAJC10	35	86.6	106	100.4	106.1	117.2	103.2	0.897397	0.194447	-0.156182	0.711198
Q9NYU1	UDP-glucose:glycoprotein glucosyltransferase 2	UGGT2	49	82.5	107.5	98.7	101.5	104.9	115.7	0.896305	0.259526	-0.157938	0.585819
Q9Y385	Ubiquitin-conjugating enzyme E2 J1	UBE2J1	7	84.8	120.3	83.1	96.8	120.5	105.2	0.893643	0.459095	-0.162229	0.338097
Q9BZQ6	ER degradation-enhancing alpha-mannosidase-like protein 3	EDEM3	17	88.9	106.3	91.8	106.7	108.8	106.7	0.890751	0.0966907	-0.166906	1.01462
Q8N2K1	Ubiquitin-conjugating enzyme E2 J2	UBE2J2	2	92.9	104.3	98.5	98.1	106.9	128.4	0.886923	0.259914	-0.17312	0.58517
Q96A33	Coiled-coil domain-containing protein 47	CCDC47	22	89.1	101.3	97.7	97.5	111.5	116.5	0.8851	0.138056	-0.176088	0.859944
Q99942	E3 ubiquitin-protein ligase RNF5	RNF5	4	78.7	91.5	87.3	87.1	103.5	101.5	0.881547	0.145569	-0.18189	0.836931
Q9NYU2	UDP-glucose:glycoprotein glucosyltransferase 1	UGGT1	80	80.9	101.4	99.9	103.8	115.1	103.1	0.876398	0.15825	-0.190343	0.800657
O94905	Erlin-2	ERLIN2	31	107.1	97.2	88.8	106.1	119.3	110.5	0.872581	0.0952816	-0.196639	1.02099
Q9UBS3	DnaJ homolog subfamily B member 9	DNAJB9	4	81.1	116.4	74.9	101.8	123.2	89.9	0.865037	0.430828	-0.209167	0.365696
O60337	E3 ubiquitin-protein ligase MARCHF6	MARCHF6	2	117.7	95.3	93.4	117.6	123.8	115.4	0.858744	0.109777	-0.219699	0.959489
P27824	Calnexin	CANX	50	88.7	104.1	91.1	104.8	120.9	106.8	0.853835	0.0806989	-0.227971	1.09313
Q8N4F7	RING finger protein 175	RNF175	2	103.1	89	93.2	92.7	107.1	135.4	0.851134	0.276768	-0.232542	0.557884
Q8TCT9	Minor histocompatibility antigen H13	HM13	15	84.3	125.9	76.7	106.8	140.1	92.7	0.844817	0.445263	-0.243288	0.351383
O75477	Erlin-1	ERLIN1	24	102.6	106.6	91.4	104.8	136.7	118.1	0.835929	0.129084	-0.258548	0.889129
Q96CS3	FAS-associated factor 2	FAF2	25	95.8	94.5	90.8	95.8	124.3	116.3	0.835612	0.0992085	-0.259094	1.00345
Q8TCJ2	Dolichyl-diphosphooligosaccharide--protein glycosyltransferase subunit STT3B	STT3B	22	91.7	103.1	86.2	101.9	127.3	109.9	0.828664	0.0977572	-0.271141	1.00985
Q9BVT8	Transmembrane and ubiquitin-like domain-containing protein 1	TMUB1	3	97.5	85.5	89.2	94.8	105.4	131.8	0.81988	0.159704	-0.286516	0.796686
Q9BQE4	Selenoprotein S	SELENOS	7	91	110.3	88.4	119.8	135.6	99.4	0.816516	0.158856	-0.292446	0.798997
O60858	E3 ubiquitin-protein ligase TRIM13	TRIM13	1	97.5	80.8	107.6	97.5	129.2	128.1	0.805806	0.152009	-0.311495	0.818131
Q96GF1	E3 ubiquitin-protein ligase RNF185	RNF185	4	92.3	90.8	92.3	95	124.9	124.7	0.799187	0.0812104	-0.323394	1.09039
Q9NXW2	DnaJ homolog subfamily B member 12	DNAJB12	10	94.7	103.3	83.4	104.4	127.8	123	0.79223	0.0551075	-0.336009	1.25879
O14967	Calmegin	CLGN	7	118.1	74.3	62	72.7	136.7	210	0.606581	0.27159	-0.721228	0.566087

## Sheet: Mitochondrial proteins
Accession	Protein	Gene	# Peptides	EtFe (P3)	MaCa (P7)	ArZe (P8)	GM5400	GM5381	GM5757	FC (PMM2/Control)	p-value	log2FC (PMM2/Control)	log10 p-value
P30041	Peroxiredoxin-6	PRDX6	26	159.8	145	172.9	109.1	66.2	49.6	2.12406	0.0123746	1.08682	1.90747
Q9NRV9	Heme-binding protein 1	HEBP1	13	189.8	123.9	106.8	79.3	55	68.7	2.07143	0.0508178	1.05063	1.29398
Q08257	Quinone oxidoreductase	CRYZ	18	127.6	117.9	107.1	74.8	58.2	71.5	1.72421	0.00318549	0.785932	2.49682
P15538	Cytochrome P450 11B1, mitochondrial	CYP11B1	1	50	125.4	155.3	72.3	76	44.2	1.71792	0.234029	0.780665	0.630731
P07108	Acyl-CoA-binding protein	DBI	7	88.3	123.3	97.4	88.7	47.4	47.3	1.68484	0.0729555	0.752613	1.13694
Q9UFN0	Protein NipSnap homolog 3A	NIPSNAP3A	12	138.9	114.8	108	81.2	57.3	93.8	1.55704	0.0387241	0.638804	1.41202
P00441	Superoxide dismutase [Cu-Zn]	SOD1	15	144.4	124.7	96.3	93.6	72.1	73.3	1.52887	0.0541079	0.612466	1.26674
Q9H611	ATP-dependent DNA helicase PIF1	PIF1	1	187.9	93.4	109.8	93.9	75.8	87.3	1.52179	0.205889	0.605769	0.686368
P49773	Histidine triad nucleotide-binding protein 1	HINT1	6	137.7	124.1	115.6	119.2	66.7	62.6	1.51871	0.0902738	0.602849	1.04444
Q02318	Sterol 26-hydroxylase, mitochondrial	CYP27A1	2	103.1	122.7	127.7	56.4	89.8	90.7	1.49219	0.045589	0.577432	1.34114
Q9UHN1	DNA polymerase subunit gamma-2, mitochondrial	POLG2	2	111.9	109.2	107.9	96.2	60.9	63.5	1.49139	0.0340436	0.576655	1.46797
P14324	Farnesyl pyrophosphate synthase	FDPS	16	118.4	131.4	114.5	93.4	75	79.5	1.46954	0.00674615	0.555369	2.17094
P32119	Peroxiredoxin-2	PRDX2	15	162.2	113.8	109.4	115.1	66.7	80.5	1.46931	0.138401	0.555139	0.858862
Q9HC38	Glyoxalase domain-containing protein 4	GLOD4	17	122.9	105.9	107.3	89.7	67.7	71.4	1.46897	0.0148001	0.554803	1.82974
Q16775	Hydroxyacylglutathione hydrolase, mitochondrial	HAGH	8	186.3	102.3	91.4	95.6	84.2	83.6	1.44267	0.268004	0.528744	0.571859
Q13907	Isopentenyl-diphosphate Delta-isomerase 1	IDI1	13	86.9	144.3	90.9	94.2	67.1	64.6	1.42585	0.197818	0.511824	0.703733
O60830	Mitochondrial import inner membrane translocase subunit Tim17-B	TIMM17B	3	203.3	105	89.1	88.8	86.6	103.6	1.42437	0.335817	0.510327	0.473897
P41250	Glycine--tRNA ligase	GARS1	55	110.5	101.5	121.7	84.2	72.2	80	1.41159	0.00892899	0.497322	2.0492
O43488	Aflatoxin B1 aldehyde reductase member 2	AKR7A2	13	109	123	110	96.7	72.7	77.5	1.38518	0.0211532	0.470069	1.67462
Q9H6R3	Acyl-CoA synthetase short-chain family member 3, mitochondrial	ACSS3	4	120.9	123.7	127.8	65.1	99.6	104.7	1.38233	0.0526954	0.467103	1.27823
Q8TDB4	Protein MGARP	MGARP	2	152.9	122.8	99.3	78.6	110.9	82.1	1.38071	0.137241	0.465407	0.862517
Q9NVS9	Pyridoxine-5'-phosphate oxidase	PNPO	5	155	119.6	98.3	102.1	78.4	91.3	1.37196	0.132846	0.456243	0.87665
Q4J6C6	Prolyl endopeptidase-like	PREPL	15	118	122	103.6	99.7	70.1	81.5	1.36729	0.0401325	0.451319	1.3965
Q07812	Apoptosis regulator BAX	BAX	6	115.7	108.3	110.8	91.5	71.5	83.6	1.35766	0.00906809	0.441127	2.04248
Q16881	Thioredoxin reductase 1, cytoplasmic	TXNRD1	38	149.3	117.7	91.5	93.9	82.2	91.6	1.33919	0.151235	0.421356	0.820347
Q99497	Parkinson disease protein 7	PARK7	20	121.1	109	103.4	101.9	70.1	78.3	1.3324	0.0632008	0.414028	1.19928
Q9C002	Normal mucosa of esophagus-specific gene 1 protein	NMES1	1	81.1	160.8	107.4	82.4	86.3	93.8	1.33067	0.288916	0.412149	0.539229
Q14249	Endonuclease G, mitochondrial	ENDOG	7	105.9	117.4	123.5	81.8	81.7	98.3	1.32468	0.0199308	0.405639	1.70048
Q9HD34	LYR motif-containing protein 4	LYRM4	2	121.5	101.3	106.7	81.1	85.6	83.7	1.31589	0.0129674	0.396044	1.88715
P55957	BH3-interacting domain death agonist	BID	4	127.5	107.9	102.2	111.7	81	64.8	1.31107	0.165133	0.390742	0.782165
Q9UBQ7	Glyoxylate reductase/hydroxypyruvate reductase	GRHPR	17	120.8	114.2	113.4	106.6	76.2	84.2	1.30487	0.0446535	0.383905	1.35014
P07203	Glutathione peroxidase 1	GPX1	15	155.8	111.9	111.3	112.1	79.4	100.5	1.29795	0.174183	0.376229	0.758994
O75828	Carbonyl reductase [NADPH] 3	CBR3	19	118.7	126.4	107.6	118.2	67.8	86.4	1.29479	0.163288	0.372715	0.787046
Q9UKK9	ADP-sugar pyrophosphatase	NUDT5	12	108.3	105.4	106.8	90.7	74.2	82.7	1.29443	0.00736516	0.372313	2.13282
Q07820	Induced myeloid leukemia cell differentiation protein Mcl-1	MCL1	5	101.4	105.9	110.4	84.1	89	73.8	1.28676	0.0103576	0.363738	1.98474
P50583	Bis(5'-nucleosyl)-tetraphosphatase [asymmetrical]	NUDT2	7	93.8	106.9	121	107.3	73.4	70.9	1.27862	0.173386	0.354584	0.760987
Q9Y6N5	Sulfide:quinone oxidoreductase, mitochondrial	SQOR	26	151.9	114.9	96.3	109.7	103.6	71	1.27717	0.264974	0.352953	0.576797
O94903	Pyridoxal phosphate homeostasis protein	PLPBP	12	100.8	114.3	111.8	96.9	79.6	81.6	1.26656	0.0287438	0.340919	1.54146
P14735	Insulin-degrading enzyme	IDE	39	105.7	109.8	114.5	92.2	83.8	85.1	1.26388	0.00323913	0.337864	2.48957
Q9BUT9	MAPK regulated corepressor interacting protein 2	MCRIP2	2	106.4	152.1	108.7	119	91.5	81.2	1.25883	0.248765	0.332081	0.60421
P36969	Phospholipid hydroperoxide glutathione peroxidase	GPX4	12	117.8	109.6	104.7	104.2	87	74	1.25226	0.0796886	0.324537	1.0986
P17612	cAMP-dependent protein kinase catalytic subunit alpha	PRKACA	23	120	105.1	108	98.5	81.2	86.3	1.25226	0.0311516	0.324529	1.50652
Q9UJ68	Mitochondrial peptide methionine sulfoxide reductase	MSRA	4	118.1	123.5	106.2	114	83.3	80.7	1.25108	0.121109	0.323173	0.916822
P84085	ADP-ribosylation factor 5	ARF5	16	98	109.3	105.4	95.4	72.2	84.3	1.24137	0.0534496	0.311928	1.27206
O00429	Dynamin-1-like protein	DNM1L	45	115.6	104	100.6	94.7	80	83.4	1.2406	0.0311286	0.311043	1.50684
P36404	ADP-ribosylation factor-like protein 2	ARL2	9	98.5	113	106.7	92.7	77.6	86.2	1.24055	0.027457	0.310975	1.56135
Q9NQR4	Omega-amidase NIT2	NIT2	18	125.4	105.3	104.5	90.2	82.4	97.9	1.23919	0.0576199	0.309394	1.23943
Q08AE8	Protein spire homolog 1	SPIRE1	4	115.3	124.3	100.7	98.4	88.4	88.6	1.23566	0.0470459	0.305279	1.32748
Q8N573	Oxidation resistance protein 1	OXR1	14	121.8	98.1	112.6	89.4	87	92.9	1.23468	0.0413964	0.30414	1.38304
P42574	Caspase-3	CASP3	11	111.6	108.6	110.5	102.2	86.7	79.3	1.23304	0.0375838	0.302214	1.425
Q13057	Bifunctional coenzyme A synthase	COASY	13	99.4	111.5	111.3	95.4	78	89	1.2279	0.0368472	0.296189	1.4336
P04179	Superoxide dismutase [Mn], mitochondrial	SOD2	12	95.1	53.8	108.5	57.2	68.9	83.7	1.22688	0.431569	0.294997	0.36495
Q86X76	Deaminated glutathione amidase	NIT1	10	117.5	96.5	103.5	92.4	77.9	88.9	1.22492	0.0620031	0.292691	1.20759
Q86WA6	Valacyclovir hydrolase	BPHL	8	84.6	113.4	124.9	96.5	84.8	83.7	1.21849	0.202244	0.285095	0.694125
P09417	Dihydropteridine reductase	QDPR	7	108.9	110.9	110.3	97	85.3	88.7	1.21808	0.00502889	0.28461	2.29853
O75608	Acyl-protein thioesterase 1	LYPLA1	7	125.1	100.8	104.1	90.7	89.4	91	1.21726	0.0616761	0.283641	1.20988
O43847	Nardilysin	NRDC	31	94.9	123.8	105.9	101.6	83.9	82.9	1.20939	0.145527	0.274278	0.837058
Q9NPH0	Lysophosphatidic acid phosphatase type 6	ACP6	1	132.1	113.6	101.6	96.6	87.2	103.4	1.20926	0.116669	0.274127	0.933043
Q9BW91	ADP-ribose pyrophosphatase, mitochondrial	NUDT9	10	116.3	111.5	104.3	93.2	86.7	95.9	1.20413	0.0132912	0.267995	1.87644
P02794	Ferritin heavy chain	FTH1	10	106.1	89.3	128	77.2	74.7	117.5	1.20045	0.369803	0.26357	0.43203
Q8NCW5	NAD(P)H-hydrate epimerase	NAXE	13	122.7	96.9	102.9	96.9	84.9	87.1	1.19933	0.107004	0.262229	0.970599
Q5VWZ2	Lysophospholipase-like protein 1	LYPLAL1	6	123.4	98.4	101.6	93.3	83.8	94.1	1.19248	0.110742	0.253963	0.955689
P49327	Fatty acid synthase	FASN	117	94.8	135.1	97.2	115.3	81.4	78	1.19075	0.378801	0.251875	0.421589
Q07817	Bcl-2-like protein 1	BCL2L1	2	131.2	108.9	109	107.8	94.7	90.9	1.18984	0.108418	0.250771	0.964898
O60783	28S ribosomal protein S14, mitochondrial	MRPS14	4	114.1	118.2	105.8	102.1	90.3	92.1	1.1884	0.0259857	0.249021	1.58527
P99999	Cytochrome c	CYCS	11	109	121.8	122.1	94.4	109.3	93.3	1.18822	0.0503533	0.248796	1.29797
P28838	Cytosol aminopeptidase	LAP3	32	120.4	126.8	81.5	95.2	89.1	92.8	1.18621	0.294364	0.246365	0.531115
P35270	Sepiapterin reductase	SPR	9	138.3	106.9	91.5	97.7	89.8	96.5	1.18556	0.277534	0.245573	0.556683
Q969G6	Riboflavin kinase	RFK	3	122.4	97.5	116.6	99.4	80.8	104.6	1.18153	0.173801	0.240657	0.759948
Q9BXW6	Oxysterol-binding protein-related protein 1	OSBPL1A	10	118.3	103	113	95.1	92.6	95.4	1.18085	0.0202553	0.239832	1.69346
Q9NTX5	Ethylmalonyl-CoA decarboxylase	ECHDC1	11	109.3	111.4	111.6	99.2	89	94.2	1.1767	0.00539787	0.234746	2.26778
Q9NRG7	Epimerase family protein SDR39U1	SDR39U1	7	116.2	95.4	106.5	77.2	91	102.6	1.17467	0.171868	0.232253	0.764805
Q86UY8	5'-nucleotidase domain-containing protein 3	NT5DC3	19	106.8	126.1	117.1	98.9	101	98.2	1.1741	0.0373638	0.231559	1.42755
P30044	Peroxiredoxin-5, mitochondrial	PRDX5	16	111.6	90	108.1	92.9	83.4	89.7	1.16429	0.11497	0.219445	0.939414
O95721	Synaptosomal-associated protein 29	SNAP29	10	108.1	125.4	106.4	105.4	100	87.6	1.16007	0.123672	0.21421	0.90773
Q9GZT8	NIF3-like protein 1	NIF3L1	10	92.4	105.5	115	90.2	82.3	97.6	1.15846	0.145305	0.212208	0.83772
P25325	3-mercaptopyruvate sulfurtransferase	MPST	14	121.2	99.1	105.1	92.8	100.2	88.2	1.15718	0.119731	0.210618	0.921795
Q86U90	YrdC domain-containing protein, mitochondrial	YRDC	3	108.6	121.5	102.9	100.7	100.1	87.7	1.15425	0.0995238	0.206951	1.00207
Q9NQG6	Mitochondrial dynamics protein MID51	MIEF1	4	111.9	103.8	101.7	84.1	88.4	103.4	1.15042	0.105063	0.202157	0.978549
P24752	Acetyl-CoA acetyltransferase, mitochondrial	ACAT1	30	119.5	96.2	102.3	101.9	63.9	112.2	1.14388	0.45826	0.193942	0.338888
Q9BUP0	EF-hand domain-containing protein D1	EFHD1	10	138.3	138.7	109.4	167.6	106.2	64	1.14387	0.635234	0.193926	0.197066
P00395	Cytochrome c oxidase subunit 1	MT-CO1	2	69	103.2	126.2	19.1	103.6	138.2	1.14373	0.765096	0.193751	0.116284
Q9BUP3	Oxidoreductase HTATIP2	HTATIP2	7	121.8	90.6	119.9	99.7	100.9	91.1	1.13918	0.269214	0.188001	0.569902
Q969Z3	Mitochondrial amidoxime reducing component 2	MTARC2	3	115.9	105.3	105.3	102.6	91.6	92.7	1.13803	0.056687	0.186535	1.24652
P07195	L-lactate dehydrogenase B chain	LDHB	23	85.3	105.4	105.1	99.2	73.3	87.6	1.13725	0.300544	0.185556	0.522092
Q96GA7	Serine dehydratase-like	SDSL	3	130.6	98.6	102.8	108.6	86	97.6	1.13621	0.330016	0.184227	0.481465
Q13085	Acetyl-CoA carboxylase 1	ACACA	50	98	117.9	101.3	101.4	87.7	90.1	1.1361	0.165057	0.184094	0.782365
P31937	3-hydroxyisobutyrate dehydrogenase, mitochondrial	HIBADH	18	132.4	100	102	95.4	99.2	100.2	1.13433	0.280375	0.181838	0.55226
P83111	Serine beta-lactamase-like protein LACTB, mitochondrial	LACTB	24	147.8	82.3	81.8	89	97.1	90.5	1.12762	0.621989	0.173282	0.206217
Q6P1Q0	LETM1 domain-containing protein 1	LETMD1	3	113.2	98.2	106.3	93.4	84.9	103.6	1.127	0.160132	0.172482	0.795522
Q96CM8	Medium-chain acyl-CoA ligase ACSF2, mitochondrial	ACSF2	17	124	96.9	97.4	93.3	91.7	97.5	1.12673	0.260684	0.172136	0.583886
P49189	4-trimethylaminobutyraldehyde dehydrogenase	ALDH9A1	29	103	89.6	104.5	86.9	82.5	94.7	1.12495	0.137171	0.169864	0.862737
Q09013	Myotonin-protein kinase	DMPK	2	164.3	92	81.1	89	114.1	97.2	1.12354	0.672191	0.168055	0.172508
Q16798	NADP-dependent malic enzyme, mitochondrial	ME3	8	129.4	83.6	103.7	86.9	89.3	105.7	1.12345	0.468844	0.167933	0.328972
Q9NZB8	Molybdenum cofactor biosynthesis protein 1	MOCS1	3	99.6	109.1	107.1	92.5	88.7	101	1.11906	0.0734872	0.162293	1.13379
O43325	LYR motif-containing protein 1	LYRM1	1	107	99.8	107.8	98.6	91.2	91.6	1.11798	0.0340982	0.160896	1.46727
Q96H55	Unconventional myosin-XIX	MYO19	9	112.5	108.3	105.2	95.4	96.7	100.3	1.11491	0.0121354	0.156929	1.91595
Q96C01	Protein FAM136A	FAM136A	7	103.4	101	119.7	80.1	99.9	110.7	1.1149	0.357421	0.156908	0.44682
Q6L8Q7	2',5'-phosphodiesterase 12	PDE12	13	108.2	99.3	106	97.5	92.4	91.4	1.11447	0.0306009	0.156356	1.51427
Q96LW4	DNA-directed primase/polymerase protein	PRIMPOL	2	92.4	112.1	123.9	95.7	92.6	106.8	1.11284	0.335531	0.15425	0.474268
Q8N8R5	UPF0565 protein C2orf69	C2orf69	2	89.2	117.3	127.2	102.4	108.2	89.6	1.11159	0.426841	0.152628	0.369734
P78537	Biogenesis of lysosome-related organelles complex 1 subunit 1	BLOC1S1	8	121.5	100.9	95.6	91.8	97.5	97.6	1.1084	0.271237	0.148479	0.56665
P00390	Glutathione reductase, mitochondrial	GSR	23	99.2	109.7	105.8	107.4	93	83.6	1.1081	0.247756	0.148086	0.605975
Q16611	Bcl-2 homologous antagonist/killer	BAK1	3	104.7	101.1	102.5	99.1	92.4	87.4	1.10541	0.0507235	0.144587	1.29479
Q969M1	Mitochondrial import receptor subunit TOM40B	TOMM40L	1	134	97.6	109.4	102.6	98.3	107.6	1.10535	0.382548	0.144501	0.417314
Q9HA77	Probable cysteine--tRNA ligase, mitochondrial	CARS2	18	110.2	98.7	101.2	102.4	87.7	90.7	1.10434	0.160858	0.143191	0.793558
Q9Y3D6	Mitochondrial fission 1 protein	FIS1	6	117.5	84.3	99.9	97.7	86.7	89	1.10351	0.405632	0.142101	0.391868
Q8IW45	ATP-dependent (S)-NAD(P)H-hydrate dehydratase	NAXD	10	122.6	99.1	101.3	96	95.1	101.7	1.10314	0.265001	0.141619	0.576753
Q9Y3B8	Oligoribonuclease, mitochondrial	REXO2	11	121.4	93.9	100.3	91.8	93.6	100.8	1.10273	0.325476	0.141074	0.487481
A8MXV4	Nucleoside diphosphate-linked moiety X motif 19	NUDT19	7	105.5	105.5	106.5	79	101.2	108	1.10167	0.327475	0.139686	0.484822
O14548	Cytochrome c oxidase subunit 7A-related protein, mitochondrial	COX7A2L	4	108.2	113.4	98.1	88.1	97.6	104.6	1.10127	0.209512	0.139174	0.67879
Q86UT6	NLR family member X1	NLRX1	10	116.8	100.2	98.7	89	104.6	93.7	1.09885	0.270792	0.135996	0.567364
P26440	Isovaleryl-CoA dehydrogenase, mitochondrial	IVD	22	116.9	108.4	102.3	102.8	101	94.4	1.09859	0.118504	0.135655	0.926267
Q9BRQ8	Ferroptosis suppressor protein 1	AIFM2	7	112.8	104.2	112.4	88	104.6	107.3	1.09837	0.213466	0.135359	0.670672
Q5SQH8	Uncharacterized protein C6orf136	C6orf136	1	119.5	101.1	98.7	104.9	92.9	93.9	1.09462	0.293368	0.130427	0.532587
Q15785	Mitochondrial import receptor subunit TOM34	TOMM34	12	113.1	129.9	97.5	115.7	91.3	104.2	1.09415	0.451264	0.129813	0.345569
P51648	Aldehyde dehydrogenase family 3 member A2	ALDH3A2	14	106.1	100.6	118	100	92.9	104.1	1.09327	0.203986	0.128644	0.690399
Q92934	Bcl2-associated agonist of cell death	BAD	3	120.3	108.1	107.9	111.5	95.8	100.6	1.09224	0.201252	0.127287	0.696259
Q6YP21	Kynurenine--oxoglutarate transaminase 3	KYAT3	17	115.9	104.5	104.3	96.8	84.3	116.2	1.09216	0.414482	0.127188	0.382494
Q9BSH5	Haloacid dehalogenase-like hydrolase domain-containing protein 3	HDHD3	2	100.3	109.5	108.5	92.2	93.2	106.2	1.09156	0.172728	0.126396	0.762637
P22234	Multifunctional protein ADE2	PAICS	30	71	107.2	109.3	98.7	79.1	86.5	1.08778	0.602118	0.121386	0.220319
Q6P1X6	UPF0598 protein C8orf82	C8orf82	8	118.6	89	105.6	89.9	88.7	109.5	1.08712	0.485573	0.120515	0.313745
Q9HA92	Radical S-adenosyl methionine domain-containing protein 1, mitochondrial	RSAD1	1	89.6	132.6	110.8	92.7	95.2	118.5	1.08681	0.583473	0.120106	0.233979
O75648	Mitochondrial tRNA-specific 2-thiouridylase 1	TRMU	3	113.3	112.7	102.2	93.1	100	108.9	1.08675	0.208034	0.120027	0.681867
P49914	5-formyltetrahydrofolate cyclo-ligase	MTHFS	2	78.3	121.4	81.8	84	77.1	98.5	1.08436	0.65594	0.116845	0.183136
Q16762	Thiosulfate sulfurtransferase	TST	11	142.7	81.4	94.2	85.5	113.9	94.3	1.08376	0.709191	0.116044	0.149237
Q9HAC7	Succinate--hydroxymethylglutarate CoA-transferase	SUGCT	2	112.4	104.5	117	110.4	69.6	128.2	1.08339	0.654142	0.115549	0.184328
Q9BWH2	FUN14 domain-containing protein 2	FUNDC2	4	113.4	108.8	100	91.4	100.1	106.1	1.08266	0.230448	0.114582	0.637428
Q5ST30	Valine--tRNA ligase, mitochondrial	VARS2	3	97.6	106.6	103.8	102	87.5	95	1.0826	0.189394	0.114502	0.722633
Q8WV93	AFG1-like ATPase	AFG1L	6	118.7	105.2	111.8	107.8	103.3	99.2	1.08186	0.140894	0.113509	0.851108
Q96IX5	ATP synthase membrane subunit DAPIT, mitochondrial	ATP5MD	2	102.6	95.2	106	100.2	84.8	95.9	1.08152	0.243609	0.113065	0.613308
A4D1E9	GTP-binding protein 10	GTPBP10	9	134.2	92.5	89.3	94.6	90.5	107.2	1.08108	0.633083	0.112475	0.198539
Q9BWM7	Sideroflexin-3	SFXN3	17	134.6	89.5	97.2	93.3	106.4	99.2	1.07494	0.632247	0.104258	0.199113
O00154	Cytosolic acyl coenzyme A thioester hydrolase	ACOT7	17	121.8	119.7	93.5	129.1	95.2	87.5	1.07441	0.647913	0.10354	0.188483
Q49B96	Cytochrome c oxidase assembly protein COX19	COX19	3	118.6	103.8	105.2	84.4	100.6	120.3	1.07304	0.549992	0.101708	0.259644
Q9UKG9	Peroxisomal carnitine O-octanoyltransferase	CROT	13	121.1	100.4	96.8	98.9	92.8	105.1	1.07244	0.439773	0.100896	0.356771
Q9UQ90	Paraplegin	SPG7	8	144	100.8	100	100.6	105.5	115.5	1.07214	0.637305	0.100492	0.195653
Q9NWX6	Probable tRNA(His) guanylyltransferase	THG1L	7	106.9	102.1	104.4	93.2	95	104.3	1.07145	0.133482	0.0995686	0.874576
P53396	ATP-citrate synthase	ACLY	73	96.9	118.5	98	99.6	106.3	87.7	1.06744	0.498773	0.0941532	0.302097
O95178	NADH dehydrogenase [ubiquinone] 1 beta subcomplex subunit 2, mitochondrial	NDUFB2	2	128.3	106.6	99.9	102.6	105.5	106.1	1.06556	0.471197	0.0916163	0.326797
Q7L311	Armadillo repeat-containing X-linked protein 2	ARMCX2	18	115	105.7	108.6	104.8	103	101.6	1.06432	0.0840457	0.0899293	1.07548
O43865	S-adenosylhomocysteine hydrolase-like protein 1	AHCYL1	27	93.9	106	100.2	105.2	90.5	86.3	1.06418	0.41947	0.0897482	0.377299
Q8N2F6	Armadillo repeat-containing protein 10	ARMC10	9	118.2	93.8	99.7	94.6	82.9	116.3	1.06093	0.651378	0.0853238	0.186167
Q8NFF5	FAD synthase	FLAD1	19	117	102.8	97.6	102	96.2	101.3	1.05977	0.381909	0.0837461	0.41804
O43824	Putative GTP-binding protein 6	GTPBP6	4	130.6	102.9	104.9	100.9	101.8	116.9	1.05882	0.576435	0.0824622	0.23925
Q96BQ5	Coiled-coil domain-containing protein 127	CCDC127	4	124.4	96	96.4	90.9	101	107.7	1.05741	0.617083	0.0805347	0.209657
P55789	FAD-linked sulfhydryl oxidase ALR	GFER	2	102	108.5	105.5	97	89.8	112.1	1.05721	0.451151	0.0802617	0.345678
P23919	Thymidylate kinase	DTYMK	19	89.1	111.4	100.2	98.2	91.9	94.7	1.05583	0.472591	0.0783757	0.325514
O43677	NADH dehydrogenase [ubiquinone] 1 subunit C1, mitochondrial	NDUFC1	1	105.2	82.8	93.2	96.9	75.9	93.6	1.05556	0.619739	0.0780025	0.207791
Q9UMX3	Bcl-2-related ovarian killer protein	BOK	2	132.5	99.1	92.6	92	101.9	113.4	1.055	0.704431	0.0772363	0.152161
Q9BXR0	Queuine tRNA-ribosyltransferase catalytic subunit 1	QTRT1	6	106.5	100.4	105.4	97.8	93.9	104.4	1.05471	0.207336	0.0768481	0.683326
Q6P4A7	Sideroflexin-4	SFXN4	4	100.1	98.3	116.1	110.2	94.3	94	1.0536	0.531023	0.0753291	0.274887
O14957	Cytochrome b-c1 complex subunit 10	UQCR11	1	98.1	99.2	104.7	99.5	89.6	97.6	1.05337	0.235535	0.0750066	0.627945
O95822	Malonyl-CoA decarboxylase, mitochondrial	MLYCD	6	112.2	107.2	103.6	96	99	111.9	1.05246	0.38271	0.0737655	0.41713
Q9BYT8	Neurolysin, mitochondrial	NLN	23	96.5	103.7	101.2	94.2	88.3	103.9	1.05237	0.375062	0.0736479	0.425897
Q6P587	Acylpyruvase FAHD1, mitochondrial	FAHD1	14	119.7	99.3	106.9	109.7	98.8	101.5	1.05129	0.478975	0.0721611	0.319687
Q96Q11	CCA tRNA nucleotidyltransferase 1, mitochondrial	TRNT1	20	81.3	96.9	120	103.9	92.6	87.2	1.05111	0.713763	0.0719141	0.146446
Q4G176	Malonate--CoA ligase ACSF3, mitochondrial	ACSF3	19	106.4	96	108.8	103.2	99.4	93.6	1.05064	0.358072	0.0712704	0.44603
P22695	Cytochrome b-c1 complex subunit 2, mitochondrial	UQCRC2	26	108.1	102.2	98.5	93.8	99.2	101	1.05034	0.235303	0.0708566	0.628373
P00403	Cytochrome c oxidase subunit 2	MT-CO2	6	104	107.8	99.7	79.9	102.4	114.4	1.04988	0.659353	0.0702272	0.180882
P07919	Cytochrome b-c1 complex subunit 6, mitochondrial	UQCRH	6	113.8	105.5	96.3	97.2	104.6	98.9	1.04955	0.419683	0.0697723	0.377079
Q9NRZ5	1-acyl-sn-glycerol-3-phosphate acyltransferase delta	AGPAT4	6	87.8	114	111	101.1	105.6	91.5	1.04896	0.627138	0.0689603	0.202637
Q9NR28	Diablo homolog, mitochondrial	DIABLO	13	106.5	89.8	103.3	90.9	98.2	96.6	1.04865	0.452753	0.0685366	0.344138
P58557	Endoribonuclease YbeY	YBEY	3	88.9	99.7	120.9	103.7	100.1	91.6	1.04773	0.664677	0.0672696	0.17739
O43708	Maleylacetoacetate isomerase	GSTZ1	7	96.7	108.1	105.2	85.4	105.5	105.8	1.04483	0.589458	0.0632633	0.229547
P31930	Cytochrome b-c1 complex subunit 1, mitochondrial	UQCRC1	23	110.7	106.8	98.4	94.1	105.9	102.4	1.04464	0.422493	0.0630098	0.37418
Q9NWU1	3-oxoacyl-[acyl-carrier-protein] synthase, mitochondrial	OXSM	7	109.6	95.8	106.6	89.5	99.6	109.6	1.04453	0.569184	0.0628488	0.244747
Q6UW68	Transmembrane protein 205	TMEM205	4	119.8	95.5	102.9	112.2	104.2	88.5	1.04362	0.680696	0.0615977	0.167047
Q9H6K4	Optic atrophy 3 protein	OPA3	4	117.3	99.2	98.8	99.9	106.9	95.7	1.04231	0.57091	0.05979	0.243432
Q9UH62	Armadillo repeat-containing X-linked protein 3	ARMCX3	17	113.2	106.6	98.2	99.5	105.2	100.7	1.04126	0.41971	0.0583267	0.377051
Q7KZF4	Staphylococcal nuclease domain-containing protein 1	SND1	62	96.7	103.9	99	100.4	92.6	94.8	1.041	0.279385	0.057971	0.553797
P14927	Cytochrome b-c1 complex subunit 7	UQCRB	13	111.3	105.4	90.7	93.1	102.4	99.9	1.04062	0.584033	0.0574473	0.233562
Q9UDW1	Cytochrome b-c1 complex subunit 9	UQCR10	3	85.2	110.7	81.6	96.1	81.8	88.9	1.0401	0.740504	0.0567291	0.130472
Q7L4S7	Protein ARMCX6	ARMCX6	1	127.7	100.9	105.3	107.3	114	100.2	1.03857	0.676655	0.0545974	0.169633
Q9Y2C4	Nuclease EXOG, mitochondrial	EXOG	12	100.6	106.2	97.3	102.6	94.6	95.9	1.03753	0.36488	0.0531528	0.43785
Q9Y2W6	Tudor and KH domain-containing protein	TDRKH	1	117.7	95.2	104.8	119.8	109.2	77.3	1.03722	0.8041	0.0527197	0.09469
Q15526	Surfeit locus protein 1	SURF1	6	113	98.8	89.5	102.7	90.8	97	1.03718	0.662378	0.0526625	0.178894
Q6NUK1	Calcium-binding mitochondrial carrier protein SCaMC-1	SLC25A24	27	96	103.8	111.9	96.6	107.2	96.9	1.03658	0.559197	0.0518333	0.252435
Q6P4F2	Ferredoxin-2, mitochondrial	FDX2	2	111.6	98.5	100.5	101.5	96.5	101.9	1.03568	0.465822	0.0505763	0.33178
P47985	Cytochrome b-c1 complex subunit Rieske, mitochondrial	UQCRFS1	14	106.1	100.4	93.2	95	96.9	97.8	1.03452	0.432403	0.0489594	0.364112
Q8IYQ7	Threonine synthase-like 1	THNSL1	3	99.8	103.8	104.7	101.2	91.7	105.2	1.03422	0.471178	0.0485385	0.326815
Q9P291	Armadillo repeat-containing X-linked protein 1	ARMCX1	16	99.1	112.3	106.5	104.2	107.8	95.5	1.03382	0.547605	0.0479866	0.261533
Q96CQ1	Solute carrier family 25 member 36	SLC25A36	2	95	87.9	115.7	108.1	82.8	98	1.03358	0.78564	0.047644	0.104776
Q5SVS4	Kidney mitochondrial carrier protein 1	SLC25A30	1	86.4	134.2	99.7	96.7	104.7	108.5	1.03356	0.824709	0.047621	0.0836993
Q96AB3	Isochorismatase domain-containing protein 2	ISOC2	9	95.5	107.6	111.2	94.2	93.4	116.5	1.03354	0.722935	0.0475965	0.140901
Q9NNW7	Thioredoxin reductase 2, mitochondrial	TXNRD2	13	125.9	93.8	92.9	97.6	106.3	98.6	1.03339	0.778618	0.0473826	0.108676
Q8WVC6	Dephospho-CoA kinase domain-containing protein	DCAKD	10	99.4	96.9	106.5	90.9	97.3	105.3	1.03169	0.573337	0.0450047	0.24159
P08574	Cytochrome c1, heme protein, mitochondrial	CYC1	11	106.8	101.4	99.7	93.2	100.4	105	1.03115	0.486306	0.0442477	0.313091
Q9Y305	Acyl-coenzyme A thioesterase 9, mitochondrial	ACOT9	24	116.3	101.5	99.3	94.6	111.4	101.7	1.03055	0.686887	0.0434134	0.163114
Q9HC21	Mitochondrial thiamine pyrophosphate carrier	SLC25A19	3	114.4	105.3	105.9	105.1	110.3	101.2	1.02843	0.489591	0.0404394	0.310167
O00411	DNA-directed RNA polymerase, mitochondrial	POLRMT	11	114	105	95.8	99.6	109.8	96.9	1.02775	0.688072	0.0394902	0.162366
Q53R41	FAST kinase domain-containing protein 1, mitochondrial	FASTKD1	2	127.2	89.8	103	89.7	95.8	125.9	1.02762	0.863628	0.039303	0.0636732
Q9Y6N1	Cytochrome c oxidase assembly protein COX11, mitochondrial	COX11	2	99.8	91.2	104.5	87.4	97.5	102.7	1.02747	0.680681	0.0390945	0.167056
O43772	Mitochondrial carnitine/acylcarnitine carrier protein	SLC25A20	17	122.2	99.2	95.2	99.9	111.3	97	1.02726	0.782364	0.0387944	0.106591
Q8TB37	Iron-sulfur protein NUBPL	NUBPL	6	108.4	98.8	112.9	112.8	94.3	104.8	1.02629	0.707507	0.0374391	0.150269
Q9BT30	Alpha-ketoglutarate-dependent dioxygenase alkB homolog 7, mitochondrial	ALKBH7	1	109.2	101.1	108.7	93.5	100.2	117.3	1.02572	0.741923	0.0366418	0.129641
P34913	Bifunctional epoxide hydrolase 2	EPHX2	1	99.9	90.3	135.1	100.6	122.8	94.2	1.02424	0.881368	0.0345599	0.0548428
Q8N5Z0	Kynurenine/alpha-aminoadipate aminotransferase, mitochondrial	AADAT	2	103.6	102	107.5	101.5	100.3	104.2	1.0232	0.302084	0.0330919	0.519873
Q8WWV3	Reticulon-4-interacting protein 1, mitochondrial	RTN4IP1	6	99.7	88	108	84.9	97.3	106.8	1.02318	0.807789	0.0330648	0.0927019
Q9NTG7	NAD-dependent protein deacetylase sirtuin-3, mitochondrial	SIRT3	2	95.7	91.2	95.5	95.9	86.9	93.3	1.02282	0.52904	0.0325492	0.276511
Q96GJ1	tRNA (uracil(54)-C(5))-methyltransferase homolog	TRMT2B	2	120.6	95.5	106.1	121.2	97.5	96.5	1.02221	0.840481	0.031689	0.0754721
Q9NVH0	Exonuclease 3'-5' domain-containing protein 2	EXD2	12	113.1	107.3	105.6	107	102.6	109.5	1.02162	0.490992	0.0308634	0.308926
Q15046	Lysine--tRNA ligase	KARS1	35	87.2	101	103.8	100.5	91.7	93.7	1.02134	0.742782	0.0304577	0.129139
Q96I99	Succinate--CoA ligase [GDP-forming] subunit beta, mitochondrial	SUCLG2	28	105.6	102.2	101.1	97.9	90.2	114.6	1.02048	0.791912	0.0292512	0.101323
P46199	Translation initiation factor IF-2, mitochondrial	MTIF2	9	107.5	96.1	100.6	94.1	92.5	111.8	1.01944	0.796549	0.0277726	0.0987876
P49789	Bis(5'-adenosyl)-triphosphatase	FHIT	1	180.9	55.6	76.5	104.5	102.2	101.1	1.01689	0.966482	0.0241694	0.0148063
Q8N5M1	ATP synthase mitochondrial F1 complex assembly factor 2	ATPAF2	5	109.4	93.3	92.4	97.9	93.8	98.6	1.01653	0.793633	0.0236593	0.10038
P54098	DNA polymerase subunit gamma-1	POLG	4	106.1	94.2	109.1	101.4	96.4	106.7	1.01609	0.77877	0.023031	0.108591
Q14790	Caspase-8	CASP8	6	83.1	95.3	95.8	89.2	81.3	99.5	1.01556	0.844891	0.0222692	0.0731994
Q13232	Nucleoside diphosphate kinase 3	NME3	7	117.1	92.6	102.3	121.3	82.9	103.1	1.01529	0.911117	0.0218983	0.0404259
P21964	Catechol O-methyltransferase	COMT	24	117.5	94.2	97.6	99.5	111.4	93.8	1.0151	0.871958	0.0216173	0.0595046
Q9NXH9	tRNA (guanine(26)-N(2))-dimethyltransferase	TRMT1	19	97.2	99.3	100	95.8	100.1	96.2	1.01506	0.413578	0.0215697	0.383443
A6NJ78	12S rRNA N4-methylcytidine (m4C) methyltransferase	METTL15	4	93.6	103.5	107	96.1	95.4	108.2	1.01468	0.812079	0.0210267	0.0904019
O95167	NADH dehydrogenase [ubiquinone] 1 alpha subcomplex subunit 3	NDUFA3	2	127.2	104.9	105.4	100.1	114.9	117.8	1.01412	0.872635	0.0202321	0.0591675
Q9Y5J6	Mitochondrial import inner membrane translocase subunit Tim10 B	TIMM10B	4	106.1	98.3	105.1	91.1	104.5	109.6	1.01409	0.823977	0.0201844	0.084085
Q9UJS0	Calcium-binding mitochondrial carrier protein Aralar2	SLC25A13	26	114.2	95.5	105.3	99.2	108.2	103.3	1.01384	0.822766	0.0198296	0.0847235
Q9H4A6	Golgi phosphoprotein 3	GOLPH3	15	68.3	111.8	98.6	100.7	84.6	89.6	1.01382	0.930918	0.0198061	0.0310884
Q9UKU7	Isobutyryl-CoA dehydrogenase, mitochondrial	ACAD8	5	109.9	97.3	108.8	96	96.6	119.3	1.01315	0.882286	0.018841	0.0543906
Q7L592	Protein arginine methyltransferase NDUFAF7, mitochondrial	NDUFAF7	9	95.8	96.7	107.7	98.4	91	107.5	1.01111	0.866004	0.0159469	0.0624803
Q8TB22	Spermatogenesis-associated protein 20	SPATA20	8	139.6	78.5	91.2	112.4	85.8	107.9	1.01045	0.960708	0.0150038	0.0174086
Q86Y79	Probable peptidyl-tRNA hydrolase	PTRH1	4	98.1	103.2	101.1	98.1	98.7	102.6	1.01002	0.650367	0.0143839	0.186841
Q96JX3	Protein SERAC1	SERAC1	4	145.8	75.1	88.7	75	98.4	133.4	1.00913	0.974565	0.013107	0.0111892
O95363	Phenylalanine--tRNA ligase, mitochondrial	FARS2	8	100.7	108.6	106.4	102.3	96.7	114.2	1.00798	0.89029	0.01147	0.0504684
Q969Y2	tRNA modification GTPase GTPBP3, mitochondrial	GTPBP3	3	109.2	106.1	100.7	101.1	106	106.5	1.00765	0.804334	0.010999	0.0945634
P30536	Translocator protein	TSPO	3	115.4	87.1	85.5	98.6	98.9	88.5	1.00699	0.951475	0.0100537	0.0216028
Q9NX40	OCIA domain-containing protein 1	OCIAD1	14	105	106.4	95.7	96.6	102.3	106.4	1.0059	0.898093	0.00848092	0.0466789
Q9UII2	ATPase inhibitor, mitochondrial	ATP5IF1	8	124.7	87.6	93.6	108.8	101.4	94.1	1.00526	0.967376	0.00756577	0.0144048
Q96GK7	Fumarylacetoacetate hydrolase domain-containing protein 2A	FAHD2A	14	94.7	101.5	100.2	104.5	90.2	100.2	1.00509	0.920751	0.00731963	0.035858
P53701	Cytochrome c-type heme lyase	HCCS	17	115.1	95.7	90.1	91.1	107.8	100.5	1.00501	0.958292	0.00720989	0.018502
Q9NYJ1	Cytochrome c oxidase assembly factor 4 homolog, mitochondrial	COA4	2	104.6	103.4	94.6	88.9	91	121.2	1.00498	0.965612	0.00716928	0.0151975
Q96CU9	FAD-dependent oxidoreductase domain-containing protein 1	FOXRED1	8	97.8	102.9	109.6	92.8	107	109.4	1.00356	0.955715	0.00512338	0.0196715
O14949	Cytochrome b-c1 complex subunit 8	UQCRQ	7	100.4	106.6	95.1	99.4	105.7	96.2	1.00266	0.953948	0.00382551	0.0204754
P10606	Cytochrome c oxidase subunit 5B, mitochondrial	COX5B	10	111.6	105.1	100.2	102.6	102.3	111.3	1.00221	0.960506	0.00319029	0.0175001
Q8NFV4	Protein ABHD11	ABHD11	8	108.9	101.2	102.9	93.3	108.6	110.5	1.00192	0.974686	0.0027682	0.0111353
Q9BX68	Histidine triad nucleotide-binding protein 2, mitochondrial	HINT2	6	99.2	91.8	107.9	86.1	98.1	114.3	1.00134	0.989365	0.00193197	0.00464345
Q7Z434	Mitochondrial antiviral-signaling protein	MAVS	11	119.3	99.3	91.7	104.7	99.9	105.3	1.00129	0.988105	0.00186094	0.0051968
Q9NZJ6	Ubiquinone biosynthesis O-methyltransferase, mitochondrial	COQ3	3	110.3	109	119	117.9	112.6	107.4	1.00118	0.977088	0.00170683	0.0100662
Q96I59	Probable asparagine--tRNA ligase, mitochondrial	NARS2	15	86.5	94.2	111.9	89.2	82.4	120.7	1.00103	0.994639	0.00147994	0.00233443
P14854	Cytochrome c oxidase subunit 6B1	COX6B1	9	113	96.7	97.7	96.6	87.4	123.1	1.00098	0.993714	0.00140865	0.00273868
Q96AG3	Solute carrier family 25 member 46	SLC25A46	10	109.3	103.4	98.7	99.6	102.2	109.6	1	1	3.20343e-16	0
Q02218	2-oxoglutarate dehydrogenase, mitochondrial	OGDH	53	110.7	90	91.8	95.9	100.1	96.5	1	1	0	0
Q9H0R6	Glutamyl-tRNA(Gln) amidotransferase subunit A, mitochondrial	QRSL1	11	109	102.3	102.5	100.9	101.6	111.9	0.998092	0.964147	-0.00275587	0.0158569
P40939	Trifunctional enzyme subunit alpha, mitochondrial	HADHA	59	125.3	90	94.9	100.2	106.6	104.2	0.997428	0.982141	-0.00371589	0.00782605
P05166	Propionyl-CoA carboxylase beta chain, mitochondrial	PCCB	18	102.1	93	108.2	100.4	97	106.7	0.997369	0.961936	-0.00380032	0.0168539
O43920	NADH dehydrogenase [ubiquinone] iron-sulfur protein 5	NDUFS5	9	94.5	101.5	101	98.8	96.9	102.1	0.997314	0.926581	-0.00388082	0.0331164
Q9H0N5	Pterin-4-alpha-carbinolamine dehydratase 2	PCBD2	3	109	97.8	106.8	100.8	103.7	110	0.997138	0.948584	-0.00413446	0.0229244
P00387	NADH-cytochrome b5 reductase 3	CYB5R3	28	126.7	90.4	88.2	96.1	117	93.1	0.997061	0.98456	-0.00424669	0.0067578
Q9NQE9	Histidine triad nucleotide-binding protein 3	HINT3	4	113.3	83.4	105.2	94.9	100.2	108	0.996041	0.969099	-0.0057231	0.0136317
Q9H2K0	Translation initiation factor IF-3, mitochondrial	MTIF3	5	110.7	96.6	100.8	97.2	91.1	121.1	0.995798	0.967717	-0.00607451	0.0142516
O96011	Peroxisomal membrane protein 11B	PEX11B	8	129.8	97.2	95.4	95.2	116.4	112.3	0.995369	0.971	-0.00669672	0.0127806
O95168	NADH dehydrogenase [ubiquinone] 1 beta subcomplex subunit 4	NDUFB4	4	127.7	109.5	103.2	104.8	125	112.2	0.995322	0.957573	-0.00676529	0.0188281
Q16774	Guanylate kinase	GUK1	8	116.5	98.9	82.1	92.9	101.6	104.4	0.995316	0.966736	-0.00677323	0.0146921
Q96TC7	Regulator of microtubule dynamics protein 3	RMDN3	16	121	91.1	92.3	97.9	105.1	102.9	0.995096	0.962528	-0.00709175	0.0165866
P51553	Isocitrate dehydrogenase [NAD] subunit gamma, mitochondrial	IDH3G	14	107	103.4	97.3	103.4	103	102.9	0.994827	0.859942	-0.00748239	0.0655308
Q8TD22	Sideroflexin-5	SFXN5	2	112.1	122.6	101.6	107.8	116.3	114.5	0.993207	0.913001	-0.00983319	0.0395286
O43819	Protein SCO2 homolog, mitochondrial	SCO2	9	117.5	103.3	85.9	97.1	109	102.9	0.992557	0.941175	-0.0107787	0.0263296
P00367	Glutamate dehydrogenase 1, mitochondrial	GLUD1	33	120.2	94.7	98.3	98.9	106.7	110	0.992395	0.930526	-0.011013	0.0312713
Q9BVL4	Protein adenylyltransferase SelO, mitochondrial	SELENOO	8	111.7	91.2	99	104.1	100.3	99.9	0.992113	0.90234	-0.0114236	0.0446298
Q6NVY1	3-hydroxyisobutyryl-CoA hydrolase, mitochondrial	HIBCH	17	100.3	95.2	101.2	102.1	98.3	98.7	0.991976	0.737178	-0.011623	0.132428
O00142	Thymidine kinase 2, mitochondrial	TK2	8	134.9	84.4	91.4	85.6	96.5	131.6	0.990437	0.964348	-0.0138633	0.0157662
P82932	28S ribosomal protein S6, mitochondrial	MRPS6	7	107.8	95.6	103.2	95.3	97.7	116.8	0.989671	0.896196	-0.0149794	0.0475968
P51530	DNA replication ATP-dependent helicase/nuclease DNA2	DNA2	3	141.1	109	79.8	89	126.2	118.2	0.989502	0.958369	-0.0152253	0.0184675
Q6YN16	Hydroxysteroid dehydrogenase-like protein 2	HSDL2	27	106.5	110.8	91.4	95.9	112.3	104	0.988789	0.884694	-0.0162651	0.0532068
P12074	Cytochrome c oxidase subunit 6A1, mitochondrial	COX6A1	2	116.5	98.7	100.3	101	97.2	121.1	0.988099	0.898715	-0.0172725	0.046378
P16219	Short-chain specific acyl-CoA dehydrogenase, mitochondrial	ACADS	5	102.7	91.6	93.9	97.8	87.6	106.3	0.988001	0.86373	-0.0174151	0.0636219
Q6UXV4	MICOS complex subunit MIC27	APOOL	13	106.8	89.6	103.4	92.4	104.5	107.4	0.985212	0.840419	-0.021494	0.075504
Q7L4E1	Mitoguardin 2	MIGA2	3	104.2	103.2	98.2	94.5	102.8	113.1	0.984536	0.792537	-0.022484	0.100981
Q99766	ATP synthase subunit s, mitochondrial	DMAC2L	4	111.2	98.4	99.1	88.2	105.3	120.1	0.984375	0.879487	-0.0227201	0.0557708
O43464	Serine protease HTRA2, mitochondrial	HTRA2	8	110.2	91.3	99	102.6	97.2	105.5	0.984278	0.802968	-0.0228626	0.0953019
Q9NX74	tRNA-dihydrouridine(20) synthase [NAD(P)+]-like	DUS2	10	106.8	97.8	100	100	97.9	111.6	0.984168	0.762495	-0.0230235	0.117763
Q8WW59	SPRY domain-containing protein 4	SPRYD4	6	97.6	100.5	97.6	93.1	97.2	110.2	0.984027	0.77551	-0.0232307	0.110413
Q15119	[Pyruvate dehydrogenase (acetyl-transferring)] kinase isozyme 2, mitochondrial	PDK2	3	119.1	103.5	91.1	95.9	102.9	120.1	0.983694	0.880611	-0.0237186	0.0552161
Q7Z3D6	D-glutamate cyclase, mitochondrial	DGLUCY	5	168.1	63.5	75.3	69.6	126.3	116.3	0.983024	0.964596	-0.0247019	0.0156546
Q9BT17	Mitochondrial ribosome-associated GTPase 1	MTG1	4	99.8	91.2	98.2	93.4	107.8	93.3	0.982003	0.76385	-0.0262001	0.116992
Q9NW81	Distal membrane-arm assembly complex protein 2	DMAC2	3	117	102.8	98.3	110.6	102.2	111.3	0.981487	0.768482	-0.0269586	0.114366
Q9NRA0	Sphingosine kinase 2	SPHK2	4	114.3	88.6	98.1	97.2	97.3	112.2	0.981415	0.843236	-0.0270647	0.0740509
Q8IXI2	Mitochondrial Rho GTPase 1	RHOT1	11	113.5	95.1	92.3	94.9	104.5	107.2	0.981409	0.815498	-0.0270736	0.0885773
O95831	Apoptosis-inducing factor 1, mitochondrial	AIFM1	28	112.7	92.2	93.9	91.2	102.6	110.7	0.981281	0.837226	-0.0272621	0.0771571
P17152	Transmembrane protein 11, mitochondrial	TMEM11	6	105.6	96.8	98.7	97.8	103	106.1	0.981101	0.620388	-0.0275259	0.207337
Q9HBH1	Peptide deformylase, mitochondrial	PDF	5	101.2	92.7	104.5	101.5	100.5	102.4	0.980289	0.603992	-0.0287208	0.218969
P10176	Cytochrome c oxidase subunit 8A, mitochondrial	COX8A	1	102.1	98.9	100.9	98.7	93.2	116.1	0.980195	0.784839	-0.0288596	0.10522
Q9UDR5	Alpha-aminoadipic semialdehyde synthase, mitochondrial	AASS	18	98.3	95.9	102.3	88.9	96.7	116.9	0.980165	0.826517	-0.028903	0.0827481
O75880	Protein SCO1 homolog, mitochondrial	SCO1	6	101.1	96	87	95.3	71.4	123.2	0.979993	0.906905	-0.0291565	0.0424382
O60220	Mitochondrial import inner membrane translocase subunit Tim8 A	TIMM8A	6	115.2	97.3	96	92.8	108.9	113.1	0.979987	0.822226	-0.0291651	0.0850089
P55084	Trifunctional enzyme subunit beta, mitochondrial	HADHB	34	122.3	91	93.8	100.7	107.4	105.3	0.979898	0.846837	-0.0292967	0.0722001
O95182	NADH dehydrogenase [ubiquinone] 1 alpha subcomplex subunit 7	NDUFA7	10	109.6	99.2	101.2	105.4	104	107	0.979772	0.553413	-0.0294814	0.256951
Q8NC60	Nitric oxide-associated protein 1	NOA1	6	92.4	105.3	106.4	102.7	102.4	105.3	0.979704	0.67091	-0.0295827	0.173336
Q9NUJ1	Palmitoyl-protein thioesterase ABHD10, mitochondrial	ABHD10	15	102	97.3	103.3	99.3	99.4	110.3	0.979288	0.628667	-0.0301949	0.20158
O75746	Calcium-binding mitochondrial carrier protein Aralar1	SLC25A12	28	107.2	94.2	108.3	105.2	103.4	107.7	0.979134	0.663851	-0.0304222	0.17793
Q9HBH5	Retinol dehydrogenase 14	RDH14	15	114	94	92.6	88.6	102.2	116.3	0.978834	0.847592	-0.0308635	0.0718134
Q9Y676	28S ribosomal protein S18b, mitochondrial	MRPS18B	6	103.6	100.5	100.4	100.6	99.7	110.9	0.97847	0.582871	-0.0313998	0.234428
P56277	Cx9C motif-containing protein 4	CMC4	4	94.8	106.6	116.2	107.9	98.9	117.8	0.978435	0.791379	-0.0314521	0.101616
P57105	Synaptojanin-2-binding protein	SYNJ2BP	7	112.3	98.5	101.3	101.5	110.1	107.5	0.978063	0.660149	-0.0320003	0.180358
P14406	Cytochrome c oxidase subunit 7A2, mitochondrial	COX7A2	5	115.7	98.5	94.7	99.8	100.7	115.9	0.976296	0.778466	-0.0346097	0.10876
Q9H3H1	tRNA dimethylallyltransferase	TRIT1	3	93.1	107.1	105.3	100.6	105.4	107.1	0.975727	0.626194	-0.0354511	0.203291
Q16540	39S ribosomal protein L23, mitochondrial	MRPL23	4	94.2	106.1	103.4	77.9	112.3	121.3	0.97496	0.858785	-0.0365853	0.0661156
Q9NVH6	Trimethyllysine dioxygenase, mitochondrial	TMLHE	9	106.4	85	116.1	112.3	87.1	116	0.974952	0.848408	-0.0365962	0.0713951
Q9BRQ6	MICOS complex subunit MIC25	CHCHD6	6	111.3	102.9	94.1	93.3	114.1	109	0.974399	0.752398	-0.0374147	0.123553
Q5JTZ9	Alanine--tRNA ligase, mitochondrial	AARS2	21	97.2	90	99.4	84.6	94.8	114.9	0.973836	0.797136	-0.0382489	0.0984678
Q9Y2R0	Cytochrome c oxidase assembly factor 3 homolog, mitochondrial	COA3	4	103.6	99.6	100.1	101.2	99.8	110.6	0.973363	0.486938	-0.0389497	0.312526
Q9NS18	Glutaredoxin-2, mitochondrial	GLRX2	1	93.5	99.6	111.7	93.6	93.7	125.9	0.97318	0.827055	-0.0392213	0.0824657
Q9NP58	ATP-binding cassette sub-family B member 6, mitochondrial	ABCB6	16	92.3	88.9	123.9	82	111.4	120.2	0.972895	0.868444	-0.0396434	0.061258
Q9UGM6	Tryptophan--tRNA ligase, mitochondrial	WARS2	9	104.4	96.3	111.1	97.8	100.1	122.9	0.971945	0.757731	-0.0410532	0.120485
O75600	2-amino-3-ketobutyrate coenzyme A ligase, mitochondrial	GCAT	7	97.7	101.4	102	90.7	87.9	131.3	0.971604	0.845229	-0.04156	0.0730255
Q16795	NADH dehydrogenase [ubiquinone] 1 alpha subcomplex subunit 9, mitochondrial	NDUFA9	19	101.2	95.8	100.3	102.1	99.1	104.8	0.971569	0.283892	-0.0416122	0.546847
Q3SY69	Mitochondrial 10-formyltetrahydrofolate dehydrogenase	ALDH1L2	71	84	86.4	110.7	78	88.1	123.4	0.970984	0.871096	-0.0424799	0.0599338
Q9Y399	28S ribosomal protein S2, mitochondrial	MRPS2	12	100	102	101.8	100.2	101.1	111.6	0.970917	0.459942	-0.0425798	0.337297
P21953	2-oxoisovalerate dehydrogenase subunit beta, mitochondrial	BCKDHB	10	96	98.5	104.9	93.4	95.1	120	0.970502	0.752941	-0.0431963	0.123239
P15954	Cytochrome c oxidase subunit 7C, mitochondrial	COX7C	4	103.2	103.1	97.6	100.3	96.2	116.8	0.969997	0.657922	-0.0439481	0.181826
Q8NE86	Calcium uniporter protein, mitochondrial	MCU	17	99.4	93.1	107.9	87.8	111.8	110.1	0.969971	0.743565	-0.0439866	0.128681
Q96HY7	Probable 2-oxoglutarate dehydrogenase E1 component DHKTD1, mitochondrial	DHTKD1	11	99.2	95.2	103.6	95.8	101	110.9	0.968476	0.55681	-0.0462121	0.254293
Q9BZ23	Pantothenate kinase 2, mitochondrial	PANK2	2	88.8	89.8	105.9	106	92.8	95.1	0.968016	0.672241	-0.0468967	0.172475
P62072	Mitochondrial import inner membrane translocase subunit Tim10	TIMM10	7	98.1	94.8	108.1	96.4	104	110.7	0.967535	0.589586	-0.0476149	0.229453
O95169	NADH dehydrogenase [ubiquinone] 1 beta subcomplex subunit 8, mitochondrial	NDUFB8	6	108.4	97.6	102.5	101.3	104.9	112.7	0.967388	0.492121	-0.0478336	0.307928
Q9Y584	Mitochondrial import inner membrane translocase subunit Tim22	TIMM22	1	87.8	98.8	107.1	91.3	96.5	115.9	0.967073	0.739262	-0.0483036	0.131202
P20674	Cytochrome c oxidase subunit 5A, mitochondrial	COX5A	11	107	108.9	93.9	103.2	107.8	109.5	0.966615	0.521086	-0.0489872	0.283091
P31327	Carbamoyl-phosphate synthase [ammonia], mitochondrial	CPS1	13	97.2	80.8	119.6	82.1	91.5	134.3	0.966548	0.869514	-0.0490873	0.0607232
P36957	Dihydrolipoyllysine-residue succinyltransferase component of 2-oxoglutarate dehydrogenase complex, mitochondrial	DLST	18	109.6	88.3	96	92.5	105.2	106.5	0.966141	0.67731	-0.0496948	0.169212
Q9HCL2	Glycerol-3-phosphate acyltransferase 1, mitochondrial	GPAM	11	101.5	94.5	94.3	85.9	102.1	112.7	0.965414	0.69226	-0.0507803	0.159731
Q7L3T8	Probable proline--tRNA ligase, mitochondrial	PARS2	7	108.2	94.7	104.8	97.2	100.4	121.2	0.965182	0.687383	-0.0511272	0.162802
Q9BXK5	Bcl-2-like protein 13	BCL2L13	10	128.7	86.7	86.2	102.6	98.4	111.5	0.96512	0.815774	-0.0512198	0.0884299
Q9NWS8	Required for meiotic nuclear division protein 1 homolog	RMND1	10	108.4	89.8	105.4	93.5	102	119.1	0.965035	0.71867	-0.0513469	0.14347
Q9NUL7	Probable ATP-dependent RNA helicase DDX28	DDX28	7	99.6	99.4	98.7	96.6	97.6	114.3	0.964992	0.565021	-0.0514113	0.247935
Q5THJ4	Vacuolar protein sorting-associated protein 13D	VPS13D	4	102.6	97.2	97.7	98.3	100.4	109.7	0.964656	0.404659	-0.0519131	0.392911
Q96EL2	28S ribosomal protein S24, mitochondrial	MRPS24	6	92.2	97.7	103.4	104.2	96.4	103.6	0.964168	0.424629	-0.0526431	0.371991
Q9Y3D5	28S ribosomal protein S18c, mitochondrial	MRPS18C	2	106.6	107.4	101.7	96.9	111.7	118.9	0.963969	0.589581	-0.0529406	0.229457
Q96CM3	Mitochondrial RNA pseudouridine synthase RPUSD4	RPUSD4	2	137.1	93.2	86.9	113.4	106.1	109.6	0.963841	0.815603	-0.0531333	0.0885214
Q9NX14	NADH dehydrogenase [ubiquinone] 1 beta subcomplex subunit 11, mitochondrial	NDUFB11	5	98.2	97.2	97.3	100.3	103	100.4	0.96378	0.0174859	-0.0532242	1.75731
Q96EY8	Corrinoid adenosyltransferase	MMAB	10	69.7	125.2	80.4	87.4	76.4	121.9	0.963598	0.881556	-0.0534964	0.0547499
Q9NWT8	Aurora kinase A-interacting protein	AURKAIP1	1	102.4	108.2	105.6	110.1	107.2	111	0.963143	0.118096	-0.0541774	0.927765
P51687	Sulfite oxidase, mitochondrial	SUOX	5	115.8	100.3	93.5	105.9	102.5	113.2	0.962687	0.613567	-0.0548619	0.212138
Q96QE5	Transcription elongation factor, mitochondrial	TEFM	2	88.4	96	114	91.3	100.3	118.4	0.962581	0.743057	-0.0550207	0.128978
Q16822	Phosphoenolpyruvate carboxykinase [GTP], mitochondrial	PCK2	39	85.2	83.3	115.1	74.2	107.7	112.8	0.962335	0.827348	-0.0553895	0.0823117
P82664	28S ribosomal protein S10, mitochondrial	MRPS10	5	91.2	96.6	109.4	100.7	95.7	112.5	0.962124	0.623488	-0.0557058	0.205172
Q5JRX3	Presequence protease, mitochondrial	PITRM1	54	113.5	100.1	86.5	99	101	112	0.961859	0.67483	-0.0561027	0.170805
Q9Y2R5	28S ribosomal protein S17, mitochondrial	MRPS17	6	97.3	96.9	104.9	102	89.8	119.2	0.961736	0.679415	-0.0562867	0.167865
Q5JPH6	Probable glutamate--tRNA ligase, mitochondrial	EARS2	19	95.9	103.8	109.7	108.7	114.7	98.4	0.961467	0.542444	-0.0566911	0.265645
P05165	Propionyl-CoA carboxylase alpha chain, mitochondrial	PCCA	14	100.7	90	104.8	100.6	99.3	107.5	0.961288	0.479567	-0.056959	0.319151
Q4G0N4	NAD kinase 2, mitochondrial	NADK2	18	90.3	87.6	102.7	87.2	97.8	106.9	0.961288	0.635307	-0.0569592	0.197016
Q96ST8	Centrosomal protein of 89 kDa	CEP89	2	102.4	102.9	101	101.7	106.1	111	0.96079	0.203712	-0.0577063	0.690984
Q6UW78	Ubiquinol-cytochrome-c reductase complex assembly factor 3	UQCC3	2	88.3	112.8	102.6	94.7	112	109.4	0.960772	0.667048	-0.0577341	0.175843
Q8TBP6	Solute carrier family 25 member 40	SLC25A40	5	88.2	106.5	104.4	101.5	102.9	107	0.960501	0.53275	-0.058141	0.273476
P28331	NADH-ubiquinone oxidoreductase 75 kDa subunit, mitochondrial	NDUFS1	39	104.2	99	101.7	103.2	107.9	106.6	0.95971	0.10632	-0.0593289	0.973385
P12235	ADP/ATP translocase 1	SLC25A4	22	139	79.6	78.2	82.6	119.5	107.3	0.959276	0.862741	-0.0599821	0.0641198
Q4U2R6	39S ribosomal protein L51, mitochondrial	MRPL51	3	104.9	110	101.2	105.7	112.8	111.1	0.959041	0.247955	-0.0603352	0.605628
P25705	ATP synthase subunit alpha, mitochondrial	ATP5F1A	48	118.5	93.9	95.3	100.8	110.9	109.2	0.958866	0.634568	-0.0605993	0.197522
P03891	NADH-ubiquinone oxidoreductase chain 2	MT-ND2	2	68.1	92.9	103.2	82.3	97.3	96	0.958636	0.75702	-0.0609454	0.120893
P50336	Protoporphyrinogen oxidase	PPOX	11	123	92.8	98.7	100.6	113.6	113.9	0.958549	0.680542	-0.0610756	0.167145
Q9HCC0	Methylcrotonoyl-CoA carboxylase beta chain, mitochondrial	MCCC2	24	108.1	94.9	97.1	97.3	101.5	114.3	0.95848	0.54399	-0.0611802	0.264409
Q9BQD7	Adenine nucleotide translocase lysine N-methyltransferase	ANTKMT	2	108.4	109	102.1	108.1	117.1	108.2	0.958308	0.279914	-0.0614382	0.552975
P45954	Short/branched chain specific acyl-CoA dehydrogenase, mitochondrial	ACADSB	16	103.1	102.8	101.7	100.2	98.8	122.1	0.957957	0.583542	-0.0619672	0.233928
Q9Y2Z4	Tyrosine--tRNA ligase, mitochondrial	YARS2	17	100.6	95	98.6	98.3	100.6	108.4	0.957371	0.276427	-0.0628505	0.55842
Q8IVH4	Methylmalonic aciduria type A protein, mitochondrial	MMAA	9	122	89.4	95.1	99.8	99.8	120.6	0.957214	0.727408	-0.0630862	0.138222
Q9NSE4	Isoleucine--tRNA ligase, mitochondrial	IARS2	52	107.2	93.1	94.4	99.2	102.5	106.2	0.957129	0.422777	-0.0632148	0.373888
Q9NVV4	Poly(A) RNA polymerase, mitochondrial	MTPAP	14	94.1	110.2	89.6	98.2	104.6	104.3	0.957017	0.540979	-0.0633832	0.26682
Q9BV79	Enoyl-[acyl-carrier-protein] reductase, mitochondrial	MECR	13	93.5	92.9	106.4	92.4	104.3	109.7	0.955614	0.538383	-0.0655007	0.268909
O43572	A-kinase anchor protein 10, mitochondrial	AKAP10	6	98.1	96.4	101.3	91.8	106.8	111	0.955426	0.486157	-0.0657834	0.313223
P49821	NADH dehydrogenase [ubiquinone] flavoprotein 1, mitochondrial	NDUFV1	21	103.2	98.3	103.1	103.9	107.4	107.6	0.955158	0.0771309	-0.0661882	1.11277
P0DJ07	Protein PET100 homolog, mitochondrial	PET100	2	84	99.3	87.3	84	101.7	97.7	0.954834	0.579989	-0.0666779	0.23658
Q9H9P8	L-2-hydroxyglutarate dehydrogenase, mitochondrial	L2HGDH	6	92.9	98.8	110	103.8	101.1	111.1	0.954747	0.459973	-0.0668099	0.337268
O00483	Cytochrome c oxidase subunit NDUFA4	NDUFA4	5	106.6	100.8	92.9	99	100.7	114.9	0.954545	0.498814	-0.0671142	0.302061
P17568	NADH dehydrogenase [ubiquinone] 1 beta subcomplex subunit 7	NDUFB7	9	103.6	97	102.8	102.6	105	110.4	0.954088	0.192161	-0.0678057	0.716334
P11182	Lipoamide acyltransferase component of branched-chain alpha-keto acid dehydrogenase complex, mitochondrial	DBT	18	111.9	89.7	98.4	96.4	107.2	111	0.953592	0.566474	-0.0685562	0.24682
P53007	Tricarboxylate transport protein, mitochondrial	SLC25A1	12	108.1	95.1	96.4	109.3	101.1	103.8	0.953533	0.366755	-0.0686456	0.435624
Q9Y276	Mitochondrial chaperone BCS1	BCS1L	11	96.4	98	103.6	106.7	105	101	0.95299	0.150522	-0.0694669	0.8224
Q86Y39	NADH dehydrogenase [ubiquinone] 1 alpha subcomplex subunit 11	NDUFA11	5	92.4	91.1	103.7	106	91.4	104	0.952887	0.47934	-0.0696237	0.319357
P13073	Cytochrome c oxidase subunit 4 isoform 1, mitochondrial	COX4I1	14	102.2	99.9	98.8	99	105.8	111	0.952818	0.241527	-0.0697271	0.617034
P03905	NADH-ubiquinone oxidoreductase chain 4	MT-ND4	3	70.7	91.5	94.1	86.5	90	92.5	0.952788	0.607507	-0.0697727	0.216449
P39210	Protein Mpv17	MPV17	5	103.3	103.5	104.9	109.8	105	112.5	0.952337	0.0819493	-0.0704554	1.08645
Q12983	BCL2/adenovirus E1B 19 kDa protein-interacting protein 3	BNIP3	3	144.2	104.9	82	115	119.3	113.5	0.951984	0.775507	-0.0709909	0.110414
Q9BSF4	Mitochondrial import inner membrane translocase subunit Tim29	TIMM29	6	99.7	92.5	105.7	93.2	103.2	116.6	0.951757	0.552858	-0.0713345	0.257386
Q8N4Q1	Mitochondrial intermembrane space import and assembly protein 40	CHCHD4	4	82.5	87.8	95.6	83.8	80.2	115.4	0.951682	0.72258	-0.0714482	0.141114
Q5U5X0	Complex III assembly factor LYRM7	LYRM7	2	106.7	108.6	87.7	105.3	109	104.2	0.951334	0.491401	-0.0719756	0.308564
P48047	ATP synthase subunit O, mitochondrial	ATP5PO	13	113.1	92.6	94	89.9	115.2	110	0.951127	0.639961	-0.0722907	0.193847
Q9BYD3	39S ribosomal protein L4, mitochondrial	MRPL4	9	97.1	108.1	97.8	97.4	111.4	109.8	0.951036	0.411428	-0.0724285	0.385706
P51398	28S ribosomal protein S29, mitochondrial	DAP3	19	89.5	105.3	95.7	100.9	100.6	104	0.9509	0.349442	-0.0726342	0.456624
Q9NUB1	Acetyl-coenzyme A synthetase 2-like, mitochondrial	ACSS1	2	59.7	101.7	116.1	86.2	102.5	103.2	0.950668	0.800834	-0.0729864	0.0964577
Q9Y2Z9	Ubiquinone biosynthesis monooxygenase COQ6, mitochondrial	COQ6	2	95.7	95.7	112.8	112.5	99.1	108.5	0.950328	0.488034	-0.0735025	0.31155
Q14061	Cytochrome c oxidase copper chaperone	COX17	4	68.4	88.5	91.4	93.7	93.4	74.2	0.950249	0.677904	-0.0736229	0.168832
O43715	TP53-regulated inhibitor of apoptosis 1	TRIAP1	4	86	103.9	94.1	84.9	108.9	105.2	0.949833	0.611151	-0.0742546	0.213851
Q9H845	Complex I assembly factor ACAD9, mitochondrial	ACAD9	38	96.8	102.8	100.7	104	96.9	115.3	0.949715	0.400459	-0.0744329	0.397442
Q969V5	Mitochondrial ubiquitin ligase activator of NFKB 1	MUL1	5	108.4	103	97.4	97.9	112.6	114.7	0.949569	0.425363	-0.0746545	0.37124
Q9UIJ7	GTP:AMP phosphotransferase AK3, mitochondrial	AK3	20	112.6	97.2	98.6	102.7	109.5	112.6	0.949507	0.393357	-0.0747489	0.405214
P50213	Isocitrate dehydrogenase [NAD] subunit alpha, mitochondrial	IDH3A	16	106.8	103.9	88.2	98.1	109.8	107.1	0.948889	0.472572	-0.0756889	0.325532
Q13423	NAD(P) transhydrogenase, mitochondrial	NNT	44	102.6	100.3	99.2	93.9	118.9	105.9	0.947913	0.48999	-0.0771728	0.309813
Q9Y6C9	Mitochondrial carrier homolog 2	MTCH2	13	103.9	106.5	87.1	102.8	108.8	102.3	0.947754	0.443021	-0.0774154	0.353575
P00505	Aspartate aminotransferase, mitochondrial	GOT2	31	112.3	106.9	82.2	112.9	102.6	102.6	0.947501	0.603268	-0.077801	0.21949
A1L188	NADH dehydrogenase [ubiquinone] 1 alpha subcomplex assembly factor 8	NDUFAF8	3	130.8	102.1	89.6	99.6	116.8	124.1	0.947137	0.69425	-0.0783556	0.158484
Q99798	Aconitate hydratase, mitochondrial	ACO2	44	108.1	93.6	93.1	101	104.7	105.6	0.946996	0.34289	-0.0785691	0.464845
Q53H82	Endoribonuclease LACTB2	LACTB2	12	93.3	92.5	98.7	89.3	91.2	120	0.946755	0.626091	-0.0789363	0.203363
P36542	ATP synthase subunit gamma, mitochondrial	ATP5F1C	16	101.4	89.2	97.4	98.1	100.7	105.6	0.946124	0.263961	-0.0798995	0.57846
Q5TC12	ATP synthase mitochondrial F1 complex assembly factor 1	ATPAF1	8	90.5	107.5	96	100.2	102.1	108.5	0.945946	0.374083	-0.0801703	0.427032
Q96RQ3	Methylcrotonoyl-CoA carboxylase subunit alpha, mitochondrial	MCCC1	11	107.9	92.7	96	92.3	101.4	119.9	0.945791	0.576808	-0.080407	0.238969
P56381	ATP synthase subunit epsilon, mitochondrial	ATP5F1E	3	114	98.3	84.1	100	114.2	99.2	0.945756	0.598215	-0.0804597	0.223143
P12694	2-oxoisovalerate dehydrogenase subunit alpha, mitochondrial	BCKDHA	12	97.4	95.3	105	94	101.5	119.3	0.94568	0.518485	-0.0805763	0.285264
O75380	NADH dehydrogenase [ubiquinone] iron-sulfur protein 6, mitochondrial	NDUFS6	8	100.9	101.2	95.9	101.1	103.6	110.7	0.944832	0.158429	-0.0818703	0.800164
Q13825	Methylglutaconyl-CoA hydratase, mitochondrial	AUH	2	98.4	99	102	99.4	111.2	106.3	0.944778	0.180394	-0.0819534	0.743777
Q9H3L0	Cobalamin trafficking protein CblD	MMADHC	2	108.6	86.4	98.9	101.7	102.2	107.2	0.944712	0.437931	-0.082053	0.358594
Q8N0V3	Putative ribosome-binding factor A, mitochondrial	RBFA	2	96.6	93.9	108.4	102.1	104	110.4	0.944392	0.315029	-0.0825426	0.50165
Q9Y5J9	Mitochondrial import inner membrane translocase subunit Tim8 B	TIMM8B	4	114.4	95.2	87.6	96	113.2	105.5	0.944391	0.56844	-0.0825431	0.245315
P51659	Peroxisomal multifunctional enzyme type 2	HSD17B4	50	95	105.9	92.5	92.3	118.9	99.5	0.944319	0.554264	-0.0826534	0.256283
Q6PI48	Aspartate--tRNA ligase, mitochondrial	DARS2	23	88.3	112	113.5	112.8	108.4	111.2	0.944043	0.494739	-0.083075	0.305624
Q8IVP5	FUN14 domain-containing protein 1	FUNDC1	1	102.3	84.7	98.6	95.2	93.9	113.7	0.943197	0.529685	-0.0843692	0.275982
P22570	NADPH:adrenodoxin oxidoreductase, mitochondrial	FDXR	28	129.7	106.7	90.3	121.1	111	114.3	0.943129	0.607751	-0.0844725	0.216274
Q05932	Folylpolyglutamate synthase, mitochondrial	FPGS	4	95.4	110.7	94.9	105.7	117	96.5	0.942982	0.484107	-0.0846972	0.315058
Q9BUR5	MICOS complex subunit MIC26	APOO	7	98.8	94.9	98.8	98	104.7	107.6	0.942636	0.13052	-0.0852271	0.884324
P03915	NADH-ubiquinone oxidoreductase chain 5	MT-ND5	5	90.1	97.9	99.2	100	97	107.7	0.942566	0.243622	-0.0853338	0.613283
Q14318	Peptidyl-prolyl cis-trans isomerase FKBP8	FKBP8	18	94.2	113	94.9	103.6	111.4	105.6	0.942296	0.401911	-0.0857482	0.39587
Q16595	Frataxin, mitochondrial	FXN	4	98.2	107.4	87.6	98.8	102.6	109.8	0.942159	0.412603	-0.085957	0.384468
Q9NUQ2	1-acyl-sn-glycerol-3-phosphate acyltransferase epsilon	AGPAT5	8	108.5	97.5	100.5	99.8	110.7	114.9	0.941918	0.321253	-0.0863272	0.493153
Q5HYI7	Metaxin-3	MTX3	10	109.9	85.8	104.5	92.1	99.5	127.2	0.941656	0.656846	-0.0867277	0.182536
O60930	Ribonuclease H1	RNASEH1	5	101.2	109.7	93.4	98.2	115.9	109.1	0.941522	0.417824	-0.0869329	0.379006
Q9NP81	Serine--tRNA ligase, mitochondrial	SARS2	16	114.3	86.7	95.2	96.7	118.1	99.8	0.941513	0.591992	-0.086947	0.227684
P82914	28S ribosomal protein S15, mitochondrial	MRPS15	10	94.8	96.5	103	98.4	97.8	116.4	0.941459	0.407293	-0.0870302	0.390093
P05141	ADP/ATP translocase 2	SLC25A5	24	103.3	97	99.6	99.8	108.8	110.1	0.94101	0.167238	-0.0877175	0.776665
Q96BP2	Coiled-coil-helix-coiled-coil-helix domain-containing protein 1	CHCHD1	4	102.4	102.2	104.8	101.6	108.7	118.5	0.940998	0.263099	-0.0877371	0.57988
P09669	Cytochrome c oxidase subunit 6C	COX6C	6	104.5	102.7	92.1	100.3	101	116.8	0.940899	0.398217	-0.0878881	0.39988
P56556	NADH dehydrogenase [ubiquinone] 1 alpha subcomplex subunit 6	NDUFA6	6	90.2	93.9	96.3	102.7	96	99.4	0.940624	0.0878491	-0.08831	1.05626
Q5VTE6	Protein angel homolog 2	ANGEL2	3	96.2	96.1	106.3	95.3	96.5	125.7	0.940472	0.580823	-0.0885424	0.235956
Q15031	Probable leucine--tRNA ligase, mitochondrial	LARS2	27	104.1	99	90	102.7	104.6	104.4	0.940327	0.210887	-0.0887652	0.67595
O75390	Citrate synthase, mitochondrial	CS	25	110.3	98.6	95.8	107.5	109.9	106.7	0.940142	0.227766	-0.0890495	0.642512
Q5T9A4	ATPase family AAA domain-containing protein 3B	ATAD3B	32	103.6	104.2	103	107	112.2	111.4	0.940109	0.016237	-0.0891002	1.7895
Q9HBL7	Plasminogen receptor (KT)	PLGRKT	4	113.5	85	110.6	104.7	111.3	112.8	0.940085	0.522922	-0.0891366	0.281563
Q96AQ8	Mitochondrial calcium uniporter regulator 1	MCUR1	7	94.4	96.4	101	99.4	106.5	104.5	0.940077	0.097551	-0.0891487	1.01077
P82909	28S ribosomal protein S36, mitochondrial	MRPS36	5	110.8	91.6	95.1	98.7	108.7	109.1	0.939968	0.40525	-0.0893158	0.392276
Q9BPW8	Protein NipSnap homolog 1	NIPSNAP1	11	104.1	96.6	103.5	105.6	98.8	119.3	0.939759	0.373307	-0.0896372	0.427933
P51970	NADH dehydrogenase [ubiquinone] 1 alpha subcomplex subunit 8	NDUFA8	7	101.5	100.4	100.4	107.7	105.9	108.2	0.939403	0.00118279	-0.0901833	2.92709
O15382	Branched-chain-amino-acid aminotransferase, mitochondrial	BCAT2	13	116.1	83.1	99.4	96.3	104.9	116.7	0.939289	0.596845	-0.0903589	0.224139
Q9NVI7	ATPase family AAA domain-containing protein 3A	ATAD3A	34	87.3	105.1	99.6	104.9	104.1	101.9	0.939209	0.30329	-0.0904822	0.518141
P27105	Stomatin	STOM	19	73.7	93	94	72.7	111.1	93.8	0.939121	0.685323	-0.090617	0.164105
P30049	ATP synthase subunit delta, mitochondrial	ATP5F1D	4	117	96	93.6	101.4	114	111.1	0.939051	0.471521	-0.0907253	0.326499
P09622	Dihydrolipoyl dehydrogenase, mitochondrial	DLD	25	112.4	98.1	93.4	104.4	113	106.3	0.938832	0.352623	-0.0910607	0.45269
P34897	Serine hydroxymethyltransferase, mitochondrial	SHMT2	32	79.1	90.5	114.3	89.6	102.4	110.5	0.938512	0.633256	-0.0915523	0.19842
O43169	Cytochrome b5 type B	CYB5B	5	101.3	93.6	101.9	103.8	113	99.5	0.93835	0.24675	-0.0918025	0.607743
Q86VD7	Mitochondrial coenzyme A transporter SLC25A42	SLC25A42	2	117.4	98.6	97.3	110.8	110.4	112.8	0.938024	0.350683	-0.0923033	0.455085
O43837	Isocitrate dehydrogenase [NAD] subunit beta, mitochondrial	IDH3B	11	90.3	96	103.4	101.8	100.1	107	0.937844	0.212866	-0.0925802	0.671894
Q2M3C7	A-kinase anchor protein SPHKAP	SPHKAP	1	87.6	105.1	97.8	104.9	95.7	109.2	0.937702	0.375045	-0.092799	0.425917
Q9H061	Transmembrane protein 126A	TMEM126A	10	104.4	99.7	99.1	97.5	106.5	119.4	0.937539	0.363523	-0.0930499	0.439468
P35232	Prohibitin	PHB	19	100.3	97.3	97	94.9	106.9	112.6	0.937023	0.282675	-0.0938438	0.548712
Q9H1K1	Iron-sulfur cluster assembly enzyme ISCU, mitochondrial	ISCU	9	104.1	92.7	93	90.7	98.4	120.2	0.936954	0.535392	-0.0939492	0.271328
Q9NUT2	Mitochondrial potassium channel ATP-binding subunit	ABCB8	6	87.1	92.2	106.4	99	89.1	117.1	0.936107	0.55216	-0.0952539	0.257935
O14880	Microsomal glutathione S-transferase 3	MGST3	7	92.2	98.8	86.4	102.4	95.3	98.7	0.935897	0.199694	-0.0955777	0.699636
Q5TEU4	Arginine-hydroxylase NDUFAF5, mitochondrial	NDUFAF5	3	112.5	101.2	97.2	101	102.9	128.3	0.935882	0.513778	-0.0956015	0.289224
P24539	ATP synthase F(0) complex subunit B1, mitochondrial	ATP5PB	13	107	91.4	92	97	105.1	108.2	0.935869	0.337857	-0.0956222	0.471267
O75306	NADH dehydrogenase [ubiquinone] iron-sulfur protein 2, mitochondrial	NDUFS2	20	104.9	97.4	96.8	106.1	105.2	108.3	0.935857	0.0687566	-0.0956395	1.16269
O96000	NADH dehydrogenase [ubiquinone] 1 beta subcomplex subunit 10	NDUFB10	9	114.5	90.5	97.9	98.1	122.4	103.3	0.935454	0.533756	-0.0962614	0.272657
P56134	ATP synthase subunit f, mitochondrial	ATP5MF	3	114.4	89.1	95.9	97	110.4	112.7	0.935333	0.486294	-0.0964485	0.313101
P36551	Oxygen-dependent coproporphyrinogen-III oxidase, mitochondrial	CPOX	21	103.1	101.8	97	104.8	104.2	113.8	0.935254	0.126366	-0.0965698	0.898371
Q14CZ7	FAST kinase domain-containing protein 3, mitochondrial	FASTKD3	1	88.4	101.6	94	88.1	100.8	114.9	0.934826	0.487203	-0.0972309	0.31229
Q96B49	Mitochondrial import receptor subunit TOM6 homolog	TOMM6	2	98.7	102.8	100.9	99.6	110.9	113	0.934776	0.179345	-0.0973076	0.746311
Q9Y6M9	NADH dehydrogenase [ubiquinone] 1 beta subcomplex subunit 9	NDUFB9	10	91.6	95.3	103	101.1	103.2	105.9	0.934558	0.136061	-0.0976434	0.866265
O60313	Dynamin-like 120 kDa protein, mitochondrial	OPA1	52	104.6	92.6	97.6	97.7	106	111.8	0.93439	0.268288	-0.0979035	0.571399
P35914	Hydroxymethylglutaryl-CoA lyase, mitochondrial	HMGCL	19	112.5	85.5	92.3	92.1	97.2	121.6	0.933741	0.603318	-0.098906	0.219454
P10109	Adrenodoxin, mitochondrial	FDX1	7	92.2	113	97.6	96.4	111.6	116.3	0.933703	0.454152	-0.0989638	0.342799
O75964	ATP synthase subunit g, mitochondrial	ATP5MG	6	118.7	92.7	90.5	101	113	109.5	0.93323	0.500446	-0.099695	0.300643
Q7Z7K0	COX assembly mitochondrial protein homolog	CMC1	6	90.3	103.4	97.7	100.6	99.1	112.6	0.933077	0.289618	-0.0999317	0.538175
O95563	Mitochondrial pyruvate carrier 2	MPC2	5	88	114.8	93.1	102.7	112.5	102	0.93285	0.46913	-0.100283	0.328706
O75489	NADH dehydrogenase [ubiquinone] iron-sulfur protein 3, mitochondrial	NDUFS3	19	99	100.5	99.1	105.1	107.6	107.4	0.932833	0.00156936	-0.100309	2.80428
Q96DU9	Polyadenylate-binding protein 5	PABPC5	3	112	93.6	87.6	90.1	113.8	110.5	0.93257	0.535285	-0.100716	0.271415
Q32P41	tRNA (guanine(37)-N1)-methyltransferase	TRMT5	9	80.1	94.7	105	88.4	94.7	117.1	0.932045	0.580244	-0.101528	0.23639
Q5JTJ3	Cytochrome c oxidase assembly factor 6 homolog	COA6	4	95	94.8	97.5	94.8	90.5	123	0.931885	0.531376	-0.101777	0.274598
O95299	NADH dehydrogenase [ubiquinone] 1 alpha subcomplex subunit 10, mitochondrial	NDUFA10	20	96.1	98.5	102.3	103.4	107.4	107.9	0.931597	0.0341595	-0.102222	1.46649
P16260	Graves disease carrier protein	SLC25A16	2	102.7	93.8	88.3	108.5	82	115.4	0.931023	0.557713	-0.103111	0.253589
P49406	39S ribosomal protein L19, mitochondrial	MRPL19	12	92.8	103	101.4	102.3	104	113	0.930786	0.183646	-0.103478	0.736018
O75438	NADH dehydrogenase [ubiquinone] 1 beta subcomplex subunit 1	NDUFB1	2	98.7	98.9	98.5	107.4	108.9	101.9	0.930547	0.0258903	-0.103849	1.58686
Q9UI09	NADH dehydrogenase [ubiquinone] 1 alpha subcomplex subunit 12	NDUFA12	10	97.1	97.4	101.6	105	106.4	107	0.929962	0.00904886	-0.104756	2.04341
O95298	NADH dehydrogenase [ubiquinone] 1 subunit C2	NDUFC2	4	103.1	97.7	102.6	104.2	111.3	110.9	0.929534	0.0560516	-0.10542	1.25141
Q9H019	Mitochondrial fission regulator 1-like	MTFR1L	6	98.2	99.3	99.7	102.2	98.6	119	0.929331	0.29799	-0.105736	0.525798
O43674	NADH dehydrogenase [ubiquinone] 1 beta subcomplex subunit 5, mitochondrial	NDUFB5	6	95.8	93.6	102.3	101	102.3	110.6	0.929277	0.136714	-0.10582	0.864187
Q96SZ6	Mitochondrial tRNA methylthiotransferase CDK5RAP1	CDK5RAP1	2	100.7	92.7	103.7	104.2	112.1	103.5	0.929018	0.152344	-0.106221	0.817174
Q9BYN8	28S ribosomal protein S26, mitochondrial	MRPS26	13	109.6	100	100.4	104.2	111.9	117.6	0.928978	0.188591	-0.106283	0.724479
Q9UBX3	Mitochondrial dicarboxylate carrier	SLC25A10	10	92.9	96.6	100.6	108.5	90.1	113.7	0.928915	0.37946	-0.106382	0.420834
Q8WUK0	Phosphatidylglycerophosphatase and protein-tyrosine phosphatase 1	PTPMT1	3	106.6	92.9	89.1	99.8	103.8	107.2	0.928571	0.266022	-0.106915	0.575083
P22033	Methylmalonyl-CoA mutase, mitochondrial	MMUT	25	101.3	96.5	98.3	103.5	98.9	116.5	0.928504	0.235831	-0.10702	0.6274
P06576	ATP synthase subunit beta, mitochondrial	ATP5F1B	31	109.5	91.8	95.2	97.8	112.2	109.4	0.928303	0.336089	-0.107332	0.473546
Q8N465	D-2-hydroxyglutarate dehydrogenase, mitochondrial	D2HGDH	4	110.9	91.7	92.6	95.5	103.9	118.7	0.92801	0.454534	-0.107788	0.342433
O95140	Mitofusin-2	MFN2	21	104.6	96.2	90.5	97.1	108.9	107.9	0.928003	0.247727	-0.107799	0.606027
P86397	Hydroxyacyl-thioester dehydratase type 2, mitochondrial	HTD2	1	89.5	99.9	111.5	105.3	106.5	112.5	0.927845	0.311125	-0.108045	0.507066
P56962	Syntaxin-17	STX17	7	95.4	100.1	102.5	98	101.2	122	0.927771	0.377982	-0.10816	0.422529
Q6JQN1	Acyl-CoA dehydrogenase family member 10	ACAD10	3	90.3	99.7	105.2	99.2	109.7	109.3	0.927718	0.238815	-0.108241	0.621939
Q99623	Prohibitin-2	PHB2	25	95.5	94.5	97.4	96.9	104.6	108.3	0.927695	0.0973637	-0.108277	1.0116
Q9BQP7	Mitochondrial genome maintenance exonuclease 1	MGME1	6	77.3	104	105.3	95.6	102.3	111.2	0.927208	0.502227	-0.109035	0.2991
Q9Y619	Mitochondrial ornithine transporter 1	SLC25A15	6	89.1	104.2	101.2	86.9	111.4	119.4	0.926975	0.513956	-0.109397	0.289074
O75323	Protein NipSnap homolog 2	NIPSNAP2	12	101.5	85.2	103.8	99.8	96.6	117	0.92693	0.426162	-0.109467	0.370425
Q9Y5J7	Mitochondrial import inner membrane translocase subunit Tim9	TIMM9	4	95.2	97.8	111.2	99.1	111.9	117.2	0.926874	0.335265	-0.109555	0.474612
P43155	Carnitine O-acetyltransferase	CRAT	21	106	96.4	89.5	96.1	111.7	107.2	0.926667	0.312085	-0.109878	0.505728
Q9NPJ3	Acyl-coenzyme A thioesterase 13	ACOT13	4	103.4	90.6	96.2	97.9	110.1	105.2	0.926564	0.209157	-0.110037	0.679527
P53597	Succinate--CoA ligase [ADP/GDP-forming] subunit alpha, mitochondrial	SUCLG1	10	103.7	102.4	97.6	103.5	108.4	115.9	0.92648	0.118647	-0.110169	0.925745
P45880	Voltage-dependent anion-selective channel protein 2	VDAC2	21	115.4	93.7	87.5	99.1	115.4	105.7	0.926296	0.462551	-0.110455	0.33484
P03923	NADH-ubiquinone oxidoreductase chain 6	MT-ND6	1	65.3	85.9	96.2	91.2	83.8	92.2	0.925898	0.523897	-0.111075	0.280754
Q9NP80	Calcium-independent phospholipase A2-gamma	PNPLA8	9	100.9	94.6	94.3	97.5	110.3	105.3	0.925583	0.145279	-0.111566	0.837798
Q9BYC9	39S ribosomal protein L20, mitochondrial	MRPL20	5	95.3	99	98.7	102.5	101.3	112.8	0.925458	0.109719	-0.111761	0.95972
Q8IVS2	Malonyl-CoA-acyl carrier protein transacylase, mitochondrial	MCAT	4	96.7	101.4	102.9	96.6	105.7	123.2	0.924731	0.366424	-0.112894	0.436016
Q9UG56	Phosphatidylserine decarboxylase proenzyme, mitochondrial	PISD	4	114.4	99.8	85.2	102.7	112.1	109.1	0.924359	0.409472	-0.113474	0.387776
Q9NYY8	FAST kinase domain-containing protein 2, mitochondrial	FASTKD2	11	83.2	98.8	97.4	92.3	105.8	104.2	0.924247	0.308925	-0.113649	0.510148
P19404	NADH dehydrogenase [ubiquinone] flavoprotein 2, mitochondrial	NDUFV2	14	108.7	96.7	96	112.7	106.7	106.9	0.92369	0.143322	-0.11452	0.843687
Q00325	Phosphate carrier protein, mitochondrial	SLC25A3	19	101.2	97.3	98.2	99.8	114.3	107.2	0.923436	0.132435	-0.114916	0.877998
P49419	Alpha-aminoadipic semialdehyde dehydrogenase	ALDH7A1	28	110.4	79.3	101.5	118.7	97.2	99.5	0.923272	0.521267	-0.115172	0.282939
P09110	3-ketoacyl-CoA thiolase, peroxisomal	ACAA1	19	125.3	93.4	87.7	100	120.9	111	0.92317	0.553675	-0.115332	0.256745
Q9NZ45	CDGSH iron-sulfur domain-containing protein 1	CISD1	5	103.8	75.6	83.1	86.5	93.5	104.5	0.922671	0.501092	-0.116111	0.300083
O95571	Persulfide dioxygenase ETHE1, mitochondrial	ETHE1	9	125.7	111.6	90.6	117.1	139.5	98.9	0.922363	0.585941	-0.116594	0.232146
O75879	Glutamyl-tRNA(Gln) amidotransferase subunit B, mitochondrial	GATB	8	102.2	96.9	99.8	101	109.1	114	0.922246	0.109124	-0.116776	0.96208
Q9Y4W6	AFG3-like protein 2	AFG3L2	44	94.4	95.9	97.2	92.4	106.8	112.6	0.922065	0.252241	-0.117059	0.598184
O15239	NADH dehydrogenase [ubiquinone] 1 alpha subcomplex subunit 1	NDUFA1	1	84.3	101.1	79.2	92.3	96.7	98.1	0.92163	0.334617	-0.11774	0.475452
P82663	28S ribosomal protein S25, mitochondrial	MRPS25	11	93.2	94.8	104.3	100.6	101.6	115	0.921501	0.225168	-0.117943	0.647493
Q9P0J0	NADH dehydrogenase [ubiquinone] 1 alpha subcomplex subunit 13	NDUFA13	8	101.8	96.5	101.8	104.6	106.8	114.3	0.9214	0.0674661	-0.1181	1.17091
O95202	Mitochondrial proton/calcium exchanger protein	LETM1	38	110.6	94.2	90.6	101.2	109.5	109.9	0.921397	0.282908	-0.118105	0.548355
Q96DB5	Regulator of microtubule dynamics protein 1	RMDN1	19	96.2	90	98.6	93.4	94.6	121.1	0.921385	0.437267	-0.118125	0.359253
Q9BQ69	ADP-ribose glycohydrolase MACROD1	MACROD1	9	82.2	102.8	93.6	94.6	84.6	123.2	0.921296	0.574955	-0.118263	0.240366
Q16698	2,4-dienoyl-CoA reductase, mitochondrial	DECR1	20	104.9	85.6	97.4	108.4	100.6	103.5	0.92128	0.247497	-0.118288	0.60643
O75251	NADH dehydrogenase [ubiquinone] iron-sulfur protein 7, mitochondrial	NDUFS7	8	98.8	100.6	101.8	108.1	109.1	109.8	0.921101	0.00101101	-0.118569	2.99524
Q02978	Mitochondrial 2-oxoglutarate/malate carrier protein	SLC25A11	15	94.3	92.7	99.4	99.1	99.9	112.1	0.920604	0.152428	-0.119347	0.816934
Q8IYU8	Calcium uptake protein 2, mitochondrial	MICU2	9	104.5	93.7	102	99.7	116.7	109.8	0.920294	0.21692	-0.119833	0.6637
Q9Y3D3	28S ribosomal protein S16, mitochondrial	MRPS16	6	111.1	88.9	96.7	100	112.2	110.3	0.92	0.316921	-0.120294	0.499049
O75616	GTPase Era, mitochondrial	ERAL1	2	103.3	101	83.8	104.8	108.8	99.8	0.919272	0.275411	-0.121436	0.560019
P52758	2-iminobutanoate/2-iminopropanoate deaminase	RIDA	6	96.6	93.9	98.4	97.6	102.3	114.4	0.919185	0.176977	-0.121572	0.752082
Q5HYK3	2-methoxy-6-polyprenyl-1,4-benzoquinol methylase, mitochondrial	COQ5	4	96.6	94.7	104.1	107.5	105.5	108.4	0.919104	0.044389	-0.1217	1.35272
Q13162	Peroxiredoxin-4	PRDX4	20	104.4	92.7	95.1	98.3	107.7	112	0.918868	0.186069	-0.122071	0.730326
Q9NQH7	Xaa-Pro aminopeptidase 3	XPNPEP3	11	103.8	97.6	94.9	103.2	104.9	114.4	0.91876	0.116232	-0.122241	0.934673
Q92552	28S ribosomal protein S27, mitochondrial	MRPS27	21	99.1	97.5	95.7	99.6	101.9	116.7	0.918605	0.188166	-0.122484	0.725458
Q7Z7F7	39S ribosomal protein L55, mitochondrial	MRPL55	4	98.3	103.2	99.6	99.5	110.8	117.5	0.918548	0.177991	-0.122573	0.749603
Q6UB35	Monofunctional C1-tetrahydrofolate synthase, mitochondrial	MTHFD1L	42	100.4	88.1	99.1	107.1	109.2	96.9	0.918263	0.192157	-0.123021	0.716343
O75414	Nucleoside diphosphate kinase 6	NME6	2	102.1	100.6	101	103.6	110.8	116.5	0.9178	0.0734035	-0.123748	1.13428
P30038	Delta-1-pyrroline-5-carboxylate dehydrogenase, mitochondrial	ALDH4A1	23	117	97.2	78.9	115.4	99.4	104.6	0.917658	0.50447	-0.123971	0.297164
O75947	ATP synthase subunit d, mitochondrial	ATP5PD	16	110.4	92.3	93.2	100.7	111.2	110.6	0.917519	0.262371	-0.124189	0.581084
P07954	Fumarate hydratase, mitochondrial	FH	30	98.9	95	91.8	102.9	104.3	104.2	0.917469	0.0151509	-0.124268	1.81956
Q9Y512	Sorting and assembly machinery component 50 homolog	SAMM50	20	99.3	95.6	95.3	91.9	109.4	115.1	0.917193	0.285934	-0.124702	0.543734
Q16854	Deoxyguanosine kinase, mitochondrial	DGUOK	3	117.4	90.7	82	97.5	103	115.8	0.917167	0.505413	-0.124743	0.296353
Q9BYC2	Succinyl-CoA:3-ketoacid coenzyme A transferase 2, mitochondrial	OXCT2	2	116.6	100.9	89.6	102.9	106.1	125.9	0.91699	0.4326	-0.125022	0.363914
P30048	Thioredoxin-dependent peroxide reductase, mitochondrial	PRDX3	12	103.4	95.6	95.5	93.3	114.2	113.8	0.916589	0.292754	-0.125653	0.533496
O43678	NADH dehydrogenase [ubiquinone] 1 alpha subcomplex subunit 2	NDUFA2	7	106.1	93.3	89.9	99.9	108	107.8	0.916376	0.191625	-0.125988	0.717547
Q9NVA1	Ubiquinol-cytochrome-c reductase complex assembly factor 1	UQCC1	4	94.7	98.7	95.6	95	105	115.6	0.915716	0.217861	-0.127028	0.661821
Q16134	Electron transfer flavoprotein-ubiquinone oxidoreductase, mitochondrial	ETFDH	20	107.5	89	93.1	94.5	107.3	114.5	0.915586	0.333764	-0.127232	0.47656
Q9Y3E5	Peptidyl-tRNA hydrolase 2, mitochondrial	PTRH2	11	102.7	95.1	92.7	101.2	105.8	110.3	0.915537	0.08918	-0.127309	1.04973
P56385	ATP synthase subunit e, mitochondrial	ATP5ME	5	107.5	89.1	90.5	100	110.8	102.8	0.915497	0.260257	-0.127372	0.584598
O43676	NADH dehydrogenase [ubiquinone] 1 beta subcomplex subunit 3	NDUFB3	6	104.6	101.3	100.5	107.2	115.7	111.9	0.915173	0.0265378	-0.127883	1.57614
Q8NBU5	ATPase family AAA domain-containing protein 1	ATAD1	11	97.1	96	100.1	100.7	110.2	109.7	0.914535	0.0513642	-0.128889	1.28934
Q9P0P8	Mitochondrial transcription rescue factor 1	MTRES1	4	80	85.5	100.7	90.4	97.6	103.1	0.914462	0.313212	-0.129004	0.504161
O75394	39S ribosomal protein L33, mitochondrial	MRPL33	3	97	104.8	105	105.4	109.8	120.3	0.914456	0.1365	-0.129014	0.864867
P22830	Ferrochelatase, mitochondrial	FECH	17	78.6	98.2	120.2	98.2	108.3	118.3	0.914409	0.525605	-0.129089	0.279341
Q9GZY4	Cytochrome c oxidase assembly factor 1 homolog	COA1	2	94.5	93.6	103.5	85.4	115.5	118	0.914393	0.452343	-0.129113	0.344532
Q9Y3D9	28S ribosomal protein S23, mitochondrial	MRPS23	11	101.1	93.8	94.4	98.1	108.4	109.9	0.914349	0.10845	-0.129183	0.964769
O75431	Metaxin-2	MTX2	15	91.3	91.8	100.1	89.7	106	114.1	0.914138	0.314854	-0.129516	0.501891
O15235	28S ribosomal protein S12, mitochondrial	MRPS12	5	98.4	98.8	97.3	104.2	108.9	109.1	0.914029	0.00514557	-0.129689	2.28857
Q9P0S9	Transmembrane protein 14C	TMEM14C	4	79.6	88.9	104.4	85.3	97.1	116.2	0.913932	0.499402	-0.129842	0.301549
O96008	Mitochondrial import receptor subunit TOM40 homolog	TOMM40	13	83	105.5	97.6	94.5	109.3	109.3	0.913766	0.33571	-0.130104	0.474035
Q6IN84	rRNA methyltransferase 1, mitochondrial	MRM1	3	81.1	109.4	112.9	106.5	111.3	114.4	0.913305	0.405175	-0.130831	0.392358
Q9NX20	39S ribosomal protein L16, mitochondrial	MRPL16	11	98.4	99.7	91.6	100.3	104.5	112.4	0.913304	0.102588	-0.130833	0.988902
Q5T440	Putative transferase CAF17, mitochondrial	IBA57	9	95.5	97.4	94.3	95.7	105.9	112.9	0.913196	0.147397	-0.131004	0.831512
Q02252	Methylmalonate-semialdehyde dehydrogenase [acylating], mitochondrial	ALDH6A1	24	91.6	92.2	98.5	89.7	87.6	131.9	0.913001	0.572253	-0.131311	0.242412
P38117	Electron transfer flavoprotein subunit beta	ETFB	21	101	91.9	94.4	103.5	106.3	104.9	0.912933	0.0321316	-0.131419	1.49307
Q7L8L6	FAST kinase domain-containing protein 5, mitochondrial	FASTKD5	12	100.2	99.9	102.8	107.9	111.4	112.5	0.912899	0.00443088	-0.131472	2.35351
Q8NAN2	Mitoguardin 1	MIGA1	2	109.7	100.6	96.9	109.6	111.9	115.1	0.912656	0.0762889	-0.131857	1.11754
Q8N4Q0	Prostaglandin reductase 3	ZADH2	11	91.4	119.4	100.2	134.8	102.2	103.8	0.912559	0.501185	-0.132011	0.300002
O43181	NADH dehydrogenase [ubiquinone] iron-sulfur protein 4, mitochondrial	NDUFS4	9	101	98.6	103.6	104.6	112.4	115.3	0.912429	0.0505033	-0.132217	1.29668
P40926	Malate dehydrogenase, mitochondrial	MDH2	24	113.4	90.8	86.2	94.2	115.7	108.5	0.91206	0.424912	-0.132799	0.371701
Q9H4I9	Essential MCU regulator, mitochondrial	SMDT1	3	79.3	91.2	102.3	93.4	107.9	98	0.91146	0.326096	-0.133749	0.486654
Q9Y697	Cysteine desulfurase, mitochondrial	NFS1	13	112.6	95.1	92.3	104.7	104.7	119.8	0.9113	0.295995	-0.134002	0.528716
Q8IXM3	39S ribosomal protein L41, mitochondrial	MRPL41	6	88.6	99.6	96.2	98.5	102.8	110.8	0.911246	0.129906	-0.134087	0.886371
Q9BUB7	Transmembrane protein 70, mitochondrial	TMEM70	2	94	102.1	88.3	96.1	99.7	116.3	0.911246	0.28006	-0.134087	0.552749
P82933	28S ribosomal protein S9, mitochondrial	MRPS9	21	96.5	97.8	102.7	103.5	106.2	116.3	0.911043	0.0892982	-0.134409	1.04916
P31040	Succinate dehydrogenase [ubiquinone] flavoprotein subunit, mitochondrial	SDHA	25	97.8	93.2	92.4	103	104.4	103.8	0.910668	0.00586956	-0.135002	2.23139
Q9BRT2	Ubiquinol-cytochrome-c reductase complex assembly factor 2	UQCC2	6	101.4	94.6	97.7	94.3	108.5	119.8	0.910415	0.275575	-0.135403	0.55976
P18859	ATP synthase-coupling factor 6, mitochondrial	ATP5PF	8	118.7	97.1	93.7	100.9	121.8	117.3	0.910294	0.370252	-0.135595	0.431503
Q96A46	Mitoferrin-2	SLC25A28	1	111.1	115.4	80.1	96.3	129.3	111.3	0.910062	0.528488	-0.135963	0.276965
Q16718	NADH dehydrogenase [ubiquinone] 1 alpha subcomplex subunit 5	NDUFA5	9	102.5	100.7	95.7	105.9	111.3	111.3	0.909893	0.0221106	-0.13623	1.6554
P10515	Dihydrolipoyllysine-residue acetyltransferase component of pyruvate dehydrogenase complex, mitochondrial	DLAT	23	90.6	93.4	103	96.9	104.1	114.5	0.909667	0.208388	-0.136589	0.681128
O00217	NADH dehydrogenase [ubiquinone] iron-sulfur protein 8, mitochondrial	NDUFS8	8	106.1	99.2	98.2	108.2	111.1	114.4	0.9095	0.0302819	-0.136855	1.51882
Q9Y5L4	Mitochondrial import inner membrane translocase subunit Tim13	TIMM13	5	108.3	96	98.5	98.7	124.8	109.6	0.909036	0.297903	-0.13759	0.525925
Q9Y5U8	Mitochondrial pyruvate carrier 1	MPC1	3	79.5	105	90.3	102	96.1	104.2	0.909031	0.303766	-0.137599	0.517461
O14925	Mitochondrial import inner membrane translocase subunit Tim23	TIMM23	6	82.5	109.2	98.7	102.5	113.5	103.5	0.90892	0.318626	-0.137774	0.496719
Q9NRY6	Phospholipid scramblase 3	PLSCR3	6	123.3	91.3	93.7	95.2	125.7	118.3	0.908903	0.496719	-0.137801	0.30389
P12236	ADP/ATP translocase 3	SLC25A6	27	100.4	95.4	95.4	100.4	113.1	106.9	0.908864	0.0730239	-0.137864	1.13654
Q3SY17	Mitochondrial nicotinamide adenine dinucleotide transporter SLC25A52	SLC25A52	2	100.5	85	90.8	85	96.1	123	0.908583	0.488269	-0.13831	0.311341
P06746	DNA polymerase beta	POLB	6	99.4	95.4	104.6	98.2	104.6	126.9	0.908098	0.329136	-0.13908	0.482625
Q9H9B4	Sideroflexin-1	SFXN1	17	102	94.8	95.5	95.7	108.2	118.3	0.9072	0.223578	-0.140507	0.65057
Q53H12	Acylglycerol kinase, mitochondrial	AGK	23	90.1	97.7	96.4	99.6	105.7	108	0.907118	0.0475806	-0.140638	1.32257
Q8TCS8	Polyribonucleotide nucleotidyltransferase 1, mitochondrial	PNPT1	28	93.1	90.7	104.8	93.4	107.6	117.2	0.906977	0.293734	-0.140863	0.532046
Q8IYB8	ATP-dependent RNA helicase SUPV3L1, mitochondrial	SUPV3L1	16	105.8	97.1	95.7	93.1	109.8	126.4	0.906772	0.369066	-0.141188	0.432896
Q9Y6I8	Peroxisomal membrane protein 4	PXMP4	2	84.2	92.4	94.7	91.3	97.8	110.1	0.906751	0.217917	-0.141221	0.661709
Q9H2U2	Inorganic pyrophosphatase 2, mitochondrial	PPA2	21	106.5	90.1	83.2	108	94.2	106.5	0.906382	0.304041	-0.14181	0.517068
P49411	Elongation factor Tu, mitochondrial	TUFM	32	102.8	94.5	95	99.8	108.8	114.1	0.905795	0.110777	-0.142744	0.955552
P08559	Pyruvate dehydrogenase E1 component subunit alpha, somatic form, mitochondrial	PDHA1	28	98.6	93.9	98.1	102.8	103.4	114.7	0.905578	0.0715805	-0.143089	1.14521
Q709F0	Acyl-CoA dehydrogenase family member 11	ACAD11	12	90.1	96.3	106.9	120.3	102.6	101	0.905526	0.265858	-0.143171	0.57535
P82921	28S ribosomal protein S21, mitochondrial	MRPS21	3	87.1	95.3	105.3	99.9	106.5	111.4	0.905286	0.182498	-0.143554	0.738742
Q96DA6	Mitochondrial import inner membrane translocase subunit TIM14	DNAJC19	7	99	92.3	96.1	94.1	104.1	119.3	0.905197	0.256122	-0.143697	0.591554
O43615	Mitochondrial import inner membrane translocase subunit TIM44	TIMM44	30	91	93.4	100.6	95.9	109.5	109.5	0.905049	0.13721	-0.143932	0.862614
Q9GZT6	Coiled-coil domain-containing protein 90B, mitochondrial	CCDC90B	11	98.7	95.7	102.2	108.9	111.4	107.5	0.90482	0.00908591	-0.144297	2.04163
Q9BQC6	Ribosomal protein 63, mitochondrial	MRPL57	3	96	110.3	99.8	103.3	114.8	120.4	0.904284	0.177348	-0.145153	0.751174
P21912	Succinate dehydrogenase [ubiquinone] iron-sulfur subunit, mitochondrial	SDHB	15	95.6	97	96.4	102.5	102.5	114.6	0.904255	0.0656192	-0.145198	1.18297
Q9NQ50	39S ribosomal protein L40, mitochondrial	MRPL40	8	95.8	99	102.3	101.9	106.4	120.3	0.904139	0.146963	-0.145384	0.832792
Q56VL3	OCIA domain-containing protein 2	OCIAD2	4	148.5	74.6	68.2	108.3	140	74	0.903816	0.763276	-0.145898	0.117319
P0C7P0	CDGSH iron-sulfur domain-containing protein 3, mitochondrial	CISD3	4	92.3	102.6	108.5	106.4	119.2	110.3	0.903245	0.148486	-0.146811	0.828316
Q9H0U6	39S ribosomal protein L18, mitochondrial	MRPL18	7	90.9	99.4	100.8	102.3	98.9	121.1	0.903196	0.24118	-0.146889	0.617659
Q08J23	RNA cytosine C(5)-methyltransferase NSUN2	NSUN2	48	89.5	96.7	101.2	98	110.1	110.4	0.902355	0.123097	-0.148233	0.909753
Q9H078	Caseinolytic peptidase B protein homolog	CLPB	18	97.1	98.6	95.3	106.4	108.6	107.5	0.902326	0.000787804	-0.14828	3.10358
P23368	NAD-dependent malic enzyme, mitochondrial	ME2	28	106	95.5	96.1	98.6	108.1	123.2	0.902092	0.246118	-0.148654	0.608857
Q16836	Hydroxyacyl-coenzyme A dehydrogenase, mitochondrial	HADH	17	102.1	95.9	87.7	94.4	103.5	119	0.901546	0.278656	-0.149527	0.554932
O94826	Mitochondrial import receptor subunit TOM70	TOMM70	36	96.7	97.6	90.9	96.5	106	113.9	0.901391	0.129035	-0.149776	0.889291
Q15390	Mitochondrial fission regulator 1	MTFR1	1	81.1	103.7	90.8	97.7	104.8	103.4	0.900948	0.216912	-0.150484	0.663717
Q9NVH1	DnaJ homolog subfamily C member 11	DNAJC11	25	103.8	92.6	95.8	94.8	114.8	115	0.900185	0.222396	-0.151707	0.652873
Q00059	Transcription factor A, mitochondrial	TFAM	18	87.1	92.7	90.3	86.5	97.9	115.7	0.900033	0.311999	-0.15195	0.505846
Q9H7Z7	Prostaglandin E synthase 2	PTGES2	18	97.1	89	97.5	99.2	100.2	115.7	0.900032	0.155876	-0.151952	0.807221
P82675	28S ribosomal protein S5, mitochondrial	MRPS5	17	93.2	98.4	99.4	102.2	105	116.3	0.899536	0.0833283	-0.152747	1.07921
Q9Y2R9	28S ribosomal protein S7, mitochondrial	MRPS7	13	91.1	101.3	100.1	102.3	109	113.9	0.899446	0.0792157	-0.152891	1.10119
Q5TGZ0	MICOS complex subunit MIC10	MICOS10	1	76.2	82	101.7	91	93.8	104.7	0.897755	0.323798	-0.155607	0.489726
P82673	28S ribosomal protein S35, mitochondrial	MRPS35	14	92.2	94.3	100.2	100.3	101.6	117.6	0.89734	0.145338	-0.156274	0.83762
P43304	Glycerol-3-phosphate dehydrogenase, mitochondrial	GPD2	51	94.7	97.6	90.3	91.3	106.3	117.4	0.897143	0.24112	-0.15659	0.617767
Q13011	Delta(3,5)-Delta(2,4)-dienoyl-CoA isomerase, mitochondrial	ECH1	19	84.9	80.8	95.8	86.8	104.7	100	0.897084	0.225318	-0.156685	0.647205
Q86XE3	Calcium uptake protein 3, mitochondrial	MICU3	1	118.7	101.2	71.2	91.4	114.7	118.4	0.897072	0.530697	-0.156704	0.275153
P11177	Pyruvate dehydrogenase E1 component subunit beta, mitochondrial	PDHB	16	100.8	97.8	99.5	101.5	109.2	121.9	0.896272	0.128265	-0.157992	0.89189
Q9Y2Q3	Glutathione S-transferase kappa 1	GSTK1	16	99.8	92.7	91.4	99.9	104.1	113.2	0.895019	0.0781163	-0.16001	1.10726
Q5XKP0	MICOS complex subunit MIC13	MICOS13	7	106.3	95.6	95.8	93.8	121	118	0.894531	0.27712	-0.160796	0.557331
Q96CB9	5-methylcytosine rRNA methyltransferase NSUN4	NSUN4	6	83.7	102.5	100.1	94.9	107.5	117.8	0.894129	0.271844	-0.161446	0.56568
Q96EY7	Pentatricopeptide repeat domain-containing protein 3, mitochondrial	PTCD3	29	91.6	94.3	98.4	98.8	104	115.3	0.893744	0.0987044	-0.162066	1.00566
Q5T1C6	Acyl-coenzyme A thioesterase THEM4	THEM4	3	93.3	99.3	102.9	108.3	106.4	116	0.893559	0.0444493	-0.162365	1.35214
P42126	Enoyl-CoA delta isomerase 1, mitochondrial	ECI1	10	104.5	83.8	106.1	99	106.2	124.5	0.892933	0.323116	-0.163376	0.490642
Q9Y2Q9	28S ribosomal protein S28, mitochondrial	MRPS28	9	91.1	101.5	93.5	103	108.2	109.3	0.892668	0.036129	-0.163805	1.44214
Q6P087	Mitochondrial mRNA pseudouridine synthase RPUSD3	RPUSD3	2	103.3	97.5	94.5	104.2	110.9	115.8	0.892415	0.0488619	-0.164214	1.31103
Q96DV4	39S ribosomal protein L38, mitochondrial	MRPL38	17	95.1	102.6	95.5	103	107.8	117.9	0.891999	0.0779576	-0.164886	1.10814
Q9Y606	tRNA pseudouridine synthase A	PUS1	18	85.9	97	104.2	98.8	104.6	118.5	0.891892	0.216177	-0.165059	0.665191
Q6P1L8	39S ribosomal protein L14, mitochondrial	MRPL14	5	98.4	109.2	91	103.3	112	119.5	0.891876	0.162571	-0.165085	0.788957
Q13405	39S ribosomal protein L49, mitochondrial	MRPL49	7	94.2	99.8	94.3	100.4	107.2	115.7	0.891741	0.0718194	-0.165303	1.14376
Q9H9J2	39S ribosomal protein L44, mitochondrial	MRPL44	17	89	101.8	99.7	103.2	107.8	114.9	0.891378	0.08679	-0.165891	1.06153
Q9Y2Z2	Protein MTO1 homolog, mitochondrial	MTO1	2	102.1	103.3	96.9	100.3	104.4	134.6	0.890952	0.324644	-0.16658	0.488592
O95139	NADH dehydrogenase [ubiquinone] 1 beta subcomplex subunit 6	NDUFB6	4	92.8	97.1	108.1	105.1	115.9	113.5	0.890882	0.0959533	-0.166694	1.01794
Q16891	MICOS complex subunit MIC60	IMMT	61	98.7	90	95.1	91.6	116.1	110.9	0.890772	0.214431	-0.166872	0.668712
Q9Y277	Voltage-dependent anion-selective channel protein 3	VDAC3	18	97.3	99.5	100.2	103.4	116.1	114.1	0.890288	0.0391177	-0.167656	1.40763
Q96ER9	Mitochondrial potassium channel	CCDC51	9	86.8	94.3	98.2	101.4	95.5	117	0.889774	0.186068	-0.168489	0.730327
Q8N5N7	39S ribosomal protein L50, mitochondrial	MRPL50	8	89.2	102.4	98.8	105.2	104.1	117.2	0.889433	0.104724	-0.169042	0.979954
Q9NRK6	ATP-binding cassette sub-family B member 10, mitochondrial	ABCB10	10	100.3	100.2	92.6	96.9	109.3	123.4	0.88926	0.206073	-0.169323	0.685979
Q9NRP4	Succinate dehydrogenase assembly factor 3, mitochondrial	SDHAF3	2	72.6	110.7	93.7	89.1	104.6	118	0.888675	0.449891	-0.170272	0.346893
Q9BUV8	Respirasome Complex Assembly Factor 1	RAB5IF	1	104.1	94.1	91.2	100.9	114.5	110.3	0.888548	0.0970814	-0.170479	1.01286
Q10713	Mitochondrial-processing peptidase subunit alpha	PMPCA	23	104.3	95.2	91.9	107.2	106.2	114.6	0.888415	0.055387	-0.170695	1.25659
O14561	Acyl carrier protein, mitochondrial	NDUFAB1	7	96.4	93.2	93.9	104.1	109.7	105.6	0.887602	0.0034744	-0.172016	2.45912
Q9H2W6	39S ribosomal protein L46, mitochondrial	MRPL46	11	87.4	95.1	101.1	98.4	103.9	117.3	0.887359	0.155696	-0.17241	0.807724
Q9BQ52	Zinc phosphodiesterase ELAC protein 2	ELAC2	20	90.1	98.7	93	98.6	111.8	107.2	0.88728	0.0611398	-0.172539	1.21368
Q96PE7	Methylmalonyl-CoA epimerase, mitochondrial	MCEE	4	81.4	103.2	111.2	107.6	109.7	116.1	0.887223	0.247513	-0.172632	0.606401
O75439	Mitochondrial-processing peptidase subunit beta	PMPCB	22	104.7	95.8	90.7	106.7	110.4	111.2	0.886994	0.0457824	-0.173004	1.3393
Q86YH6	All trans-polyprenyl-diphosphate synthase PDSS2	PDSS2	3	99.9	84.8	95.4	97.7	105.4	112.7	0.886954	0.128642	-0.173069	0.890619
P49247	Ribose-5-phosphate isomerase	RPIA	1	62.5	105.3	101.1	110.3	94.8	98.2	0.886581	0.470734	-0.173676	0.327225
P27144	Adenylate kinase 4, mitochondrial	AK4	13	122.5	64.2	75.9	55.8	106.7	133.7	0.886563	0.718635	-0.173705	0.143491
P54819	Adenylate kinase 2, mitochondrial	AK2	16	87.8	99.5	100.7	94.3	106	124.7	0.886154	0.275082	-0.174371	0.560538
Q9NP92	39S ribosomal protein S30, mitochondrial	MRPS30	12	87.9	97.8	102.3	102.9	109.2	112.9	0.886154	0.0750999	-0.174371	1.12436
Q92665	28S ribosomal protein S31, mitochondrial	MRPS31	18	92.4	95.1	100.4	101.5	105.9	117.7	0.885574	0.0823832	-0.175316	1.08416
Q9Y291	28S ribosomal protein S33, mitochondrial	MRPS33	2	95.2	93.8	104.9	100.1	109.1	122.7	0.885508	0.163809	-0.175423	0.785661
Q9NWU5	39S ribosomal protein L22, mitochondrial	MRPL22	12	83.5	90.6	97	103.5	94.2	108.5	0.885369	0.110404	-0.175649	0.957017
Q9HD33	39S ribosomal protein L47, mitochondrial	MRPL47	10	93.6	100.2	101	105.6	109.7	117.7	0.885285	0.0402892	-0.175786	1.39481
Q9P0J1	[Pyruvate dehydrogenase [acetyl-transferring]]-phosphatase 1, mitochondrial	PDP1	15	99.5	89.8	98.8	100.1	106.3	119.3	0.884556	0.124447	-0.176974	0.905014
Q07021	Complement component 1 Q subcomponent-binding protein, mitochondrial	C1QBP	11	85.7	88.4	96.9	95.1	94.5	116.9	0.884176	0.218053	-0.177594	0.661438
Q9BW92	Threonine--tRNA ligase, mitochondrial	TARS2	16	89.9	91.5	99.5	98.3	94.1	125.4	0.883889	0.296278	-0.178063	0.528301
Q9BYD1	39S ribosomal protein L13, mitochondrial	MRPL13	10	94.9	100.8	97.6	103.4	111.8	116.7	0.8837	0.0386424	-0.178372	1.41294
Q8WWC4	m-AAA protease-interacting protein 1, mitochondrial	MAIP1	6	89.7	102.1	94.1	95.5	109.6	118.5	0.883498	0.174293	-0.178701	0.75872
P82912	28S ribosomal protein S11, mitochondrial	MRPS11	5	87.5	98.4	100.3	103.9	110	110.1	0.883333	0.0483188	-0.17897	1.31588
Q7L2E3	ATP-dependent RNA helicase DHX30	DHX30	42	86.4	98.9	98.1	103	113	105	0.882866	0.0686155	-0.179734	1.16358
Q9NZE8	39S ribosomal protein L35, mitochondrial	MRPL35	5	93	101.5	97.9	103.4	109.8	118	0.88285	0.0573188	-0.179759	1.2417
P49753	Acyl-coenzyme A thioesterase 2, mitochondrial	ACOT2	24	102	74.8	104.9	89.9	105.9	123.3	0.882795	0.411139	-0.179849	0.386011
Q8TAE8	Growth arrest and DNA damage-inducible proteins-interacting protein 1	GADD45GIP1	13	93.9	102.8	96.5	104.4	111.4	116.4	0.882601	0.0409332	-0.180167	1.38792
Q13472	DNA topoisomerase 3-alpha	TOP3A	2	83.1	110.9	98.3	98	124.4	108.8	0.882548	0.307788	-0.180253	0.511749
P82650	28S ribosomal protein S22, mitochondrial	MRPS22	21	93.7	94.5	100.5	100.5	108.1	118.7	0.882065	0.0868311	-0.181042	1.06132
P80404	4-aminobutyrate aminotransferase, mitochondrial	ABAT	7	101.3	107.7	82.7	114.3	128.1	88.4	0.881802	0.399748	-0.181474	0.398214
Q969Q5	Ras-related protein Rab-24	RAB24	5	100.3	97	103.1	100.9	109.5	130.3	0.881714	0.205856	-0.181617	0.686437
Q9BZE1	39S ribosomal protein L37, mitochondrial	MRPL37	21	92	101.8	98.2	103.2	110	118.2	0.88111	0.0648218	-0.182605	1.18828
Q8IXI1	Mitochondrial Rho GTPase 2	RHOT2	15	85	106.2	91.5	109.9	100.7	110.4	0.880685	0.143058	-0.183301	0.844486
O75208	Ubiquinone biosynthesis protein COQ9, mitochondrial	COQ9	6	94.1	92.2	106.9	105.9	109.2	118	0.880216	0.0857923	-0.18407	1.06655
P33316	Deoxyuridine 5'-triphosphate nucleotidohydrolase, mitochondrial	DUT	12	63.6	109.6	97.9	100.5	105.7	101.8	0.880195	0.42593	-0.184105	0.370662
Q9P015	39S ribosomal protein L15, mitochondrial	MRPL15	14	96.6	101.2	95.9	104.3	113.6	115.8	0.880132	0.0267389	-0.184208	1.57286
Q9P2R7	Succinate--CoA ligase [ADP-forming] subunit beta, mitochondrial	SUCLA2	22	102.5	97.7	94.3	110	117.5	107.2	0.879892	0.0261261	-0.184601	1.58293
Q8NCN5	Pyruvate dehydrogenase phosphatase regulatory subunit, mitochondrial	PDPR	14	93.6	87.7	101.5	100.1	100.2	121.2	0.879627	0.185416	-0.185037	0.731853
P05496	ATP synthase F(0) complex subunit C1, mitochondrial	ATP5MC1	1	103.4	78.7	80	68	152.7	77.3	0.87953	0.691034	-0.185195	0.160501
P11498	Pyruvate carboxylase, mitochondrial	PC	42	90.2	74.3	83.1	87.4	95	99.4	0.878637	0.119947	-0.18666	0.921009
Q13505	Metaxin-1	MTX1	14	85.5	96.7	91.8	93.8	111.6	106.5	0.878487	0.111496	-0.186908	0.952742
Q96E29	Transcription termination factor 3, mitochondrial	MTERF3	1	90.9	100.4	90.5	92.9	113.4	114.5	0.878429	0.168045	-0.187003	0.774575
Q330K2	NADH dehydrogenase (ubiquinone) complex I, assembly factor 6	NDUFAF6	1	89.6	89.5	112.5	107	103	122	0.878313	0.232929	-0.187193	0.632776
Q8WVM0	Dimethyladenosine transferase 1, mitochondrial	TFB1M	5	87.8	101.6	101	103.7	109.5	117.5	0.878137	0.0896014	-0.187482	1.04769
Q96HP4	Oxidoreductase NAD-binding domain-containing protein 1	OXNAD1	2	72.4	96.7	107.8	88.8	99.1	127.5	0.877933	0.456764	-0.187818	0.340308
Q14197	Peptidyl-tRNA hydrolase ICT1, mitochondrial	MRPL58	10	92.7	103.8	93.3	101.2	111.1	117.8	0.877916	0.0894587	-0.187846	1.04838
Q8WV60	Pentatricopeptide repeat-containing protein 2, mitochondrial	PTCD2	2	92.3	97.8	100.7	101.5	102	128	0.877225	0.209907	-0.188982	0.677972
Q9BU61	NADH dehydrogenase [ubiquinone] 1 alpha subcomplex assembly factor 3	NDUFAF3	7	98.4	103	95.7	107.5	113	118.2	0.877177	0.0209287	-0.189059	1.67926
P28288	ATP-binding cassette sub-family D member 3	ABCD3	31	95.6	105	91.4	106.6	117.7	108.6	0.87714	0.0610554	-0.189121	1.21428
O75027	ATP-binding cassette sub-family B member 7, mitochondrial	ABCB7	16	103.5	95.3	90.8	105.8	116.9	107.5	0.877044	0.0559394	-0.189279	1.25228
Q7Z2W9	39S ribosomal protein L21, mitochondrial	MRPL21	9	86.4	93.7	96.3	102.8	97.2	115.2	0.876904	0.100847	-0.18951	0.996335
Q9UHK6	Alpha-methylacyl-CoA racemase	AMACR	3	128.8	108.5	87.5	90.6	140	139.8	0.87689	0.495684	-0.189532	0.304795
Q9BYC8	39S ribosomal protein L32, mitochondrial	MRPL32	4	88	99.9	96.5	105.2	102.4	117	0.876155	0.0785848	-0.190742	1.10466
P04040	Catalase	CAT	31	106.7	89	93.2	92	105.5	132.3	0.875985	0.353192	-0.191021	0.451989
Q9NYK5	39S ribosomal protein L39, mitochondrial	MRPL39	18	85.2	98.5	96.5	101.1	104.9	113.9	0.875899	0.0779982	-0.191164	1.10792
Q7Z4W1	L-xylulose reductase	DCXR	8	95.3	103.2	94	125.8	105.9	102.3	0.875749	0.152929	-0.191411	0.815509
P23786	Carnitine O-palmitoyltransferase 2, mitochondrial	CPT2	26	95.8	90	98.2	91.1	107	126.2	0.875732	0.267426	-0.191438	0.572796
Q9NRP2	COX assembly mitochondrial protein 2 homolog	CMC2	3	91.6	91.3	92.2	88.5	112.5	113.4	0.875	0.183612	-0.192645	0.736099
Q8N4H5	Mitochondrial import receptor subunit TOM5 homolog	TOMM5	7	68.2	102	94.2	93.8	107.2	101.3	0.874628	0.312038	-0.193259	0.505793
Q02127	Dihydroorotate dehydrogenase (quinone), mitochondrial	DHODH	10	86.8	93.4	112.1	88.7	110.7	134.9	0.874364	0.413147	-0.193694	0.383896
Q8N983	39S ribosomal protein L43, mitochondrial	MRPL43	5	94.8	102.2	93.5	104	112.5	115.8	0.87421	0.034862	-0.193948	1.45765
Q9P0M9	39S ribosomal protein L27, mitochondrial	MRPL27	3	89.2	103.2	99.9	103.2	112.2	119.3	0.873319	0.0879179	-0.195419	1.05592
Q9H300	Presenilins-associated rhomboid-like protein, mitochondrial	PARL	4	89.1	96.9	88.5	98	107.5	108.9	0.873092	0.0381118	-0.195795	1.41894
Q32NB8	CDP-diacylglycerol--glycerol-3-phosphate 3-phosphatidyltransferase, mitochondrial	PGS1	1	99	101.4	97.4	84.6	135.6	120.9	0.873058	0.396125	-0.195851	0.402168
Q96ND0	Protein FAM210A	FAM210A	4	89.7	98.2	94.7	93.6	106.6	123.5	0.873031	0.202626	-0.195896	0.693305
P49748	Very long-chain specific acyl-CoA dehydrogenase, mitochondrial	ACADVL	43	112.5	94.5	81.5	129.6	103.9	97	0.87292	0.354626	-0.196079	0.45023
Q8N5G0	Small integral membrane protein 20	SMIM20	2	98.6	91.7	91.1	91.4	113.1	117.9	0.872829	0.183136	-0.196229	0.737226
Q8IXL7	Methionine-R-sulfoxide reductase B3	MSRB3	8	91	91.5	110.2	103.4	115	117	0.872689	0.134733	-0.19646	0.870527
Q9BSH4	Translational activator of cytochrome c oxidase 1	TACO1	9	94.6	97.9	98.1	99.9	112.5	120.6	0.872673	0.0823766	-0.196487	1.0842
Q96E52	Metalloendopeptidase OMA1, mitochondrial	OMA1	2	100.1	87	107.1	98.4	119.8	119	0.872479	0.192366	-0.196807	0.715872
P43897	Elongation factor Ts, mitochondrial	TSFM	19	89.8	96.6	99.2	93.4	109.8	124.3	0.872061	0.209748	-0.197499	0.678303
Q9BXW7	Haloacid dehalogenase-like hydrolase domain-containing 5	HDHD5	11	86.4	86.5	105.7	94.7	99.3	125.5	0.871987	0.302912	-0.197621	0.518684
Q96I23	Protein preY, mitochondrial	PYURF	6	91.6	103.7	101.4	110.4	113.5	116.4	0.871878	0.0238087	-0.197802	1.62326
Q5RI15	Cytochrome c oxidase assembly protein COX20, mitochondrial	COX20	4	106	94.5	100.4	110.2	114.8	120.2	0.871669	0.0284415	-0.198148	1.54605
O75127	Pentatricopeptide repeat-containing protein 1, mitochondrial	PTCD1	2	86.5	108.1	87.9	93.4	115.3	115.4	0.871645	0.242137	-0.198188	0.615938
Q9NX47	E3 ubiquitin-protein ligase MARCHF5	MARCHF5	8	89.2	90.5	93.5	101.5	99.4	112.7	0.871173	0.0356195	-0.198968	1.44831
Q9NX63	MICOS complex subunit MIC19	CHCHD3	22	97.7	97.4	88.9	92.6	117.2	116.3	0.870898	0.17628	-0.199424	0.753797
P82930	28S ribosomal protein S34, mitochondrial	MRPS34	11	101.7	99.4	89	108.4	110.5	114.3	0.870648	0.0282133	-0.199838	1.54955
P09001	39S ribosomal protein L3, mitochondrial	MRPL3	12	89.8	97.3	95.5	106.3	103.2	115.1	0.87061	0.0294589	-0.199902	1.53078
P21796	Voltage-dependent anion-selective channel protein 1	VDAC1	24	104.6	94.9	91.1	102.4	121.3	110.1	0.870581	0.101669	-0.199949	0.99281
P30084	Enoyl-CoA hydratase, mitochondrial	ECHS1	22	111.6	93.3	88.8	109.1	117.1	111.3	0.870222	0.118632	-0.200544	0.9258
Q5T653	39S ribosomal protein L2, mitochondrial	MRPL2	9	92.5	99.7	96	102.2	108.1	120.9	0.870169	0.0719599	-0.200632	1.14291
Q96A35	39S ribosomal protein L24, mitochondrial	MRPL24	12	95.7	101.6	99.6	102.9	114.9	123.4	0.870164	0.0756485	-0.200641	1.1212
P32322	Pyrroline-5-carboxylate reductase 1, mitochondrial	PYCR1	16	65.4	101.9	116.3	102.2	113.7	110.3	0.869405	0.41219	-0.201899	0.384903
Q9GZY8	Mitochondrial fission factor	MFF	10	98.4	85.7	86.8	96	101.5	114.1	0.869384	0.11378	-0.201935	0.943934
Q9UJZ1	Stomatin-like protein 2, mitochondrial	STOML2	21	86	96.1	97.1	97.4	106.9	117	0.86897	0.103474	-0.202622	0.98517
Q9Y3B7	39S ribosomal protein L11, mitochondrial	MRPL11	11	91.2	98.1	97.1	100.5	112	117.2	0.868668	0.055158	-0.203122	1.25839
P49916	DNA ligase 3	LIG3	27	76.2	102.5	97	98.8	105.3	113.5	0.868073	0.198358	-0.204112	0.702551
Q14596	Next to BRCA1 gene 1 protein	NBR1	3	91.2	89.5	97.6	106.8	97.5	116.3	0.86806	0.0772148	-0.204134	1.1123
O14874	[3-methyl-2-oxobutanoate dehydrogenase [lipoamide]] kinase, mitochondrial	BCKDK	5	91.6	104.6	90.3	105.7	111.9	112.5	0.867919	0.0452761	-0.204368	1.34413
Q6IAN0	Dehydrogenase/reductase SDR family member 7B	DHRS7B	11	111	87.4	79.2	84.6	126.9	108.5	0.8675	0.413935	-0.205064	0.383068
Q9UDX5	Mitochondrial fission process protein 1	MTFP1	1	91.4	93.1	106.8	103.9	102	130.3	0.866449	0.221792	-0.206814	0.654054
P50416	Carnitine O-palmitoyltransferase 1, liver isoform	CPT1A	37	103	94.1	89.3	106	117.5	107.1	0.866304	0.053471	-0.207055	1.27188
Q86U28	Iron-sulfur cluster assembly 2 homolog, mitochondrial	ISCA2	2	83.8	100.7	95.3	99.9	108.6	114.5	0.866254	0.0925799	-0.207138	1.03348
Q9BSY4	Coiled-coil-helix-coiled-coil-helix domain-containing protein 5	CHCHD5	3	103	96.8	90.7	92.4	106.3	136.7	0.86613	0.331451	-0.207345	0.479581
Q3SXM5	Inactive hydroxysteroid dehydrogenase-like protein 1	HSDL1	6	100.9	92.5	92.8	99.6	113.5	117.7	0.865175	0.0721195	-0.208936	1.14195
Q9NWR8	Calcium uniporter regulatory subunit MCUb, mitochondrial	MCUB	6	98	87.6	90.3	98.1	105.7	115.2	0.86489	0.069877	-0.209411	1.15567
Q9NS69	Mitochondrial import receptor subunit TOM22 homolog	TOMM22	5	77.3	102.1	98.6	97.3	112.1	112.2	0.864428	0.189151	-0.210183	0.723191
Q7L0Y3	tRNA methyltransferase 10 homolog C	TRMT10C	22	88.2	93.3	95.8	101.2	102.6	117	0.864401	0.058456	-0.210227	1.23317
Q9BPX6	Calcium uptake protein 1, mitochondrial	MICU1	19	90.7	90.9	98.4	98	115.1	110.9	0.864198	0.0628134	-0.210567	1.20195
P52815	39S ribosomal protein L12, mitochondrial	MRPL12	8	86.2	100.4	93.2	99.4	110.1	114.5	0.86358	0.0723576	-0.211598	1.14052
P13804	Electron transfer flavoprotein subunit alpha, mitochondrial	ETFA	21	102.7	94.2	85.9	106.9	111.3	109.4	0.863248	0.0408165	-0.212153	1.38916
P13995	Bifunctional methylenetetrahydrofolate dehydrogenase/cyclohydrolase, mitochondrial	MTHFD2	16	67.3	103.6	111.1	85.3	125	116.5	0.862913	0.456313	-0.212713	0.340737
P36776	Lon protease homolog, mitochondrial	LONP1	56	77.1	85.2	113.9	85.7	107.1	127.4	0.862586	0.422196	-0.21326	0.374486
Q96EY1	DnaJ homolog subfamily A member 3, mitochondrial	DNAJA3	14	95.3	94.9	97.7	96	115.6	122.3	0.862234	0.125614	-0.213848	0.900962
Q8N183	NADH dehydrogenase [ubiquinone] 1 alpha subcomplex assembly factor 2	NDUFAF2	8	71.2	106.8	101.6	102.2	116.9	105.3	0.861899	0.280223	-0.214409	0.552496
P55809	Succinyl-CoA:3-ketoacid coenzyme A transferase 1, mitochondrial	OXCT1	26	104.9	92.4	96.9	108.6	110.1	122.7	0.861746	0.0527486	-0.214666	1.27779
O00330	Pyruvate dehydrogenase protein X component, mitochondrial	PDHX	14	101.8	86.9	99.2	100.8	109.4	124.1	0.861203	0.132652	-0.215576	0.877285
Q8IWA4	Mitofusin-1	MFN1	23	83.7	93.6	91.7	104.8	111.4	96.3	0.8608	0.052683	-0.21625	1.27833
Q92947	Glutaryl-CoA dehydrogenase, mitochondrial	GCDH	16	97.8	88	92.3	97.8	100.8	124.6	0.860458	0.167924	-0.216823	0.774887
Q9BVS5	tRNA (adenine(58)-N(1))-methyltransferase, mitochondrial	TRMT61B	4	99.4	89.6	101.3	97.4	107.3	133	0.859639	0.231536	-0.218198	0.635381
Q08426	Peroxisomal bifunctional enzyme	EHHADH	33	102.1	119.5	75.5	109	123.8	113	0.859167	0.296604	-0.218989	0.527823
P27695	DNA-(apurinic or apyrimidinic site) endonuclease	APEX1	26	74	92.7	95.5	97.1	97.4	110.7	0.859109	0.151618	-0.219087	0.819251
Q15388	Mitochondrial import receptor subunit TOM20 homolog	TOMM20	7	71.6	107.6	85	94.1	109.6	104	0.858629	0.273765	-0.219894	0.562622
Q9Y6G3	39S ribosomal protein L42, mitochondrial	MRPL42	4	103.4	96.4	101	110.8	112.3	127.3	0.858447	0.0430632	-0.220198	1.36589
Q9BW72	HIG1 domain family member 2A, mitochondrial	HIGD2A	2	104.1	110.6	72.8	104.3	126.4	104.3	0.858209	0.315179	-0.220599	0.501443
Q9NZJ7	Mitochondrial carrier homolog 1	MTCH1	18	87	81.6	80.1	85.9	97.1	106.9	0.857882	0.0991192	-0.221149	1.00384
Q9H857	5'-nucleotidase domain-containing protein 2	NT5DC2	19	71.7	89.4	80.5	78.9	92.1	110.9	0.857042	0.27372	-0.222563	0.562694
Q9NRX2	39S ribosomal protein L17, mitochondrial	MRPL17	7	87	98.2	98.3	103.8	110.8	116.5	0.856237	0.0390538	-0.223918	1.40834
Q96BR5	Cytochrome c oxidase assembly factor 7	COA7	3	85.5	102.8	92.2	95.9	97.8	134.1	0.855705	0.304912	-0.224815	0.515826
P49590	Histidine--tRNA ligase, mitochondrial	HARS2	23	98	92.4	100.2	112.1	110.8	116.8	0.855461	0.00517386	-0.225227	2.28618
Q9H5Q4	Dimethyladenosine transferase 2, mitochondrial	TFB2M	7	87.5	113.8	93.9	106	118.6	120.6	0.855156	0.142387	-0.22574	0.846531
Q70HW3	S-adenosylmethionine mitochondrial carrier protein	SLC25A26	2	102.9	80.5	98.7	100.9	109.5	119.5	0.855108	0.14189	-0.225822	0.848049
Q96HS1	Serine/threonine-protein phosphatase PGAM5, mitochondrial	PGAM5	9	89.6	98.3	98	106.7	114.2	113.5	0.854964	0.0122156	-0.226064	1.91308
Q3ZCQ8	Mitochondrial import inner membrane translocase subunit TIM50	TIMM50	15	88.8	100.2	93.4	100.9	119.3	110.3	0.854463	0.0625446	-0.22691	1.20381
P38646	Stress-70 protein, mitochondrial	HSPA9	57	84.2	97.1	100.4	88.6	112.7	128.5	0.854154	0.27246	-0.227432	0.564698
Q9H936	Mitochondrial glutamate carrier 1	SLC25A22	15	111.1	92.5	80.4	112	100.5	120.1	0.853879	0.200659	-0.227897	0.697542
Q9Y2S7	Polymerase delta-interacting protein 2	POLDIP2	19	80.3	98.4	93.8	101.4	105.8	112.3	0.852895	0.0673419	-0.22956	1.17171
Q9P032	NADH dehydrogenase [ubiquinone] 1 alpha subcomplex assembly factor 4	NDUFAF4	9	88.3	104.1	92.7	109.8	113.9	110.7	0.852572	0.0279211	-0.230107	1.55407
Q5BKU9	Oxidoreductase-like domain-containing protein 1	OXLD1	1	93.1	91.3	93.5	98.4	103.7	124.3	0.851409	0.111063	-0.232075	0.954432
P30405	Peptidyl-prolyl cis-trans isomerase F, mitochondrial	PPIF	13	89	112.3	79.5	102.6	111.2	116.6	0.849879	0.192562	-0.234671	0.71543
Q15118	[Pyruvate dehydrogenase (acetyl-transferring)] kinase isozyme 1, mitochondrial	PDK1	14	108.5	84.5	89.8	95.7	102.9	134.2	0.84976	0.296071	-0.234873	0.528604
P03886	NADH-ubiquinone oxidoreductase chain 1	MT-ND1	2	76.3	95.7	108.4	108.6	109.1	112.5	0.849182	0.152608	-0.235854	0.816421
Q04837	Single-stranded DNA-binding protein, mitochondrial	SSBP1	12	126.4	111.1	75.9	110.5	125.7	132.9	0.849092	0.319393	-0.236007	0.495674
Q4VC31	Coiled-coil domain-containing protein 58	CCDC58	5	87.2	95	101.7	93.8	112.4	128.2	0.848983	0.193696	-0.236192	0.71288
Q99714	3-hydroxyacyl-CoA dehydrogenase type-2	HSD17B10	18	96.6	81.2	97.4	100.5	115.4	108.5	0.848335	0.0735917	-0.237293	1.13317
P00846	ATP synthase subunit a	MT-ATP6	1	84.7	79.1	95	101.8	95.7	107.6	0.848246	0.0559751	-0.237445	1.252
Q02338	D-beta-hydroxybutyrate dehydrogenase, mitochondrial	BDH1	1	61.8	110.4	115.6	84.6	79	176.1	0.847218	0.654498	-0.239195	0.184092
Q8IUX1	Complex I assembly factor TMEM126B, mitochondrial	TMEM126B	4	68	93.3	85.7	91.4	97.9	102.5	0.84647	0.141119	-0.240469	0.850414
P23434	Glycine cleavage system H protein, mitochondrial	GCSH	4	89.6	97.7	94.9	106.3	107.2	119.9	0.846431	0.0268133	-0.240536	1.57165
Q9NPE2	Neugrin	NGRN	1	103.5	104.6	82.8	98	119.6	126.1	0.846378	0.186871	-0.240627	0.728457
Q99757	Thioredoxin, mitochondrial	TXN2	6	92	91.8	83.2	97.7	106.5	111.3	0.846276	0.0304571	-0.2408	1.51631
Q96GC5	39S ribosomal protein L48, mitochondrial	MRPL48	5	83.6	92.9	99.1	98.8	109.5	117.5	0.845918	0.0763848	-0.241411	1.11699
P56378	ATP synthase subunit ATP5MPL, mitochondrial	ATP5MPL	3	84.1	82.4	95	104.7	105.5	99.1	0.845457	0.0228431	-0.242196	1.64124
Q13084	39S ribosomal protein L28, mitochondrial	MRPL28	16	86.5	98.2	94.6	105.5	109.4	115.5	0.845339	0.0196426	-0.242398	1.7068
Q9P0U1	Mitochondrial import receptor subunit TOM7 homolog	TOMM7	6	84.6	103.8	89.7	103	118.6	107.4	0.845289	0.0831648	-0.242484	1.08006
A3KMH1	von Willebrand factor A domain-containing protein 8	VWA8	23	91.2	97.5	97.8	117.5	105.3	116.3	0.844884	0.0168152	-0.243176	1.7743
Q9BQ48	39S ribosomal protein L34, mitochondrial	MRPL34	3	80.9	100.6	96	104.7	109.3	115.2	0.842953	0.0613666	-0.246477	1.21207
Q9P0J6	39S ribosomal protein L36, mitochondrial	MRPL36	1	105.4	105.5	98.1	102.3	123.1	141.3	0.842651	0.170619	-0.246993	0.767972
Q9BYD6	39S ribosomal protein L1, mitochondrial	MRPL1	17	88.6	93.1	97.8	101.4	111.2	119.3	0.842121	0.0398327	-0.2479	1.39976
Q8N442	Translation factor GUF1, mitochondrial	GUF1	7	92.4	91.3	89.6	98.5	105.2	120.9	0.841959	0.0628444	-0.248178	1.20173
Q96TA2	ATP-dependent zinc metalloprotease YME1L1	YME1L1	20	94.9	105.9	90.5	105.5	129.5	111	0.841908	0.100846	-0.248266	0.99634
Q15070	Mitochondrial inner membrane protein OXA1L	OXA1L	8	85.3	104.2	90.8	101.5	114.9	116.9	0.840984	0.0755858	-0.24985	1.12156
O43716	Glutamyl-tRNA(Gln) amidotransferase subunit C, mitochondrial	GATC	6	95	103.5	90.4	105	124.7	114.2	0.84007	0.0557458	-0.251419	1.25379
Q96I51	RCC1-like G exchanging factor-like protein	RCC1L	8	101.3	95.3	87.5	102.7	114.4	121.1	0.840035	0.054533	-0.251478	1.26334
Q8TCC3	39S ribosomal protein L30, mitochondrial	MRPL30	4	82.5	101.7	93.7	102	114.6	114.4	0.839577	0.0636412	-0.252265	1.19626
Q6PML9	Zinc transporter 9	SLC30A9	12	118.4	98.8	97.7	104.4	136.9	133.8	0.839509	0.179441	-0.252382	0.74608
Q969S9	Ribosome-releasing factor 2, mitochondrial	GFM2	18	101.3	97.6	91.2	112.9	107.3	125.7	0.838682	0.0398139	-0.253805	1.39997
Q9Y241	HIG1 domain family member 1A, mitochondrial	HIGD1A	1	96.4	107.2	88.4	119.6	128.8	99.8	0.838599	0.138475	-0.253948	0.858627
O76031	ATP-dependent Clp protease ATP-binding subunit clpX-like, mitochondrial	CLPX	20	85.4	97	91.9	98.4	114	114.8	0.838325	0.048997	-0.254418	1.30983
Q9BUE6	Iron-sulfur cluster assembly 1 homolog, mitochondrial	ISCA1	1	118.9	97.9	82.7	106.9	127.3	123.1	0.838231	0.189402	-0.25458	0.722615
Q9NVS2	39S ribosomal protein S18a, mitochondrial	MRPS18A	8	85	99.9	91.2	101.6	105.1	122.7	0.838191	0.0857981	-0.25465	1.06652
P61604	10 kDa heat shock protein, mitochondrial	HSPE1	13	86.9	100.3	88.7	103	111.8	115.5	0.835301	0.0317536	-0.259632	1.49821
Q99643	Succinate dehydrogenase cytochrome b560 subunit, mitochondrial	SDHC	3	66.8	86.7	88.5	89.4	97	103.4	0.835059	0.118714	-0.260051	0.925497
Q70CQ3	Ubiquitin carboxyl-terminal hydrolase 30	USP30	1	73.1	104.4	102.4	110	116.8	108.5	0.834775	0.15146	-0.260541	0.819703
Q96D53	Atypical kinase COQ8B, mitochondrial	COQ8B	5	87.3	86.4	110.2	97.2	103.7	139.9	0.83304	0.285493	-0.263542	0.544404
Q9NQZ5	StAR-related lipid transfer protein 7, mitochondrial	STARD7	4	130.3	84.4	77.5	107.4	110.7	132.9	0.832479	0.346882	-0.264515	0.459818
P10809	60 kDa heat shock protein, mitochondrial	HSPD1	53	84.7	99.8	94.7	100.4	114.7	120.5	0.831943	0.0648616	-0.265444	1.18801
Q969Z0	FAST kinase domain-containing protein 4	TBRG4	23	85.3	93.2	90.5	104.2	104.7	114.5	0.831787	0.0112618	-0.265714	1.94839
Q96E11	Ribosome-recycling factor, mitochondrial	MRRF	10	93.8	100.7	90.5	102.8	117	123	0.831389	0.0452281	-0.266405	1.34459
P54886	Delta-1-pyrroline-5-carboxylate synthase	ALDH18A1	47	81.8	107.3	91.7	105.2	113.5	119.4	0.830524	0.0876332	-0.267907	1.05733
Q6P161	39S ribosomal protein L54, mitochondrial	MRPL54	3	84.9	99.3	106.4	112.5	115	122.4	0.830523	0.0474143	-0.267908	1.32409
P56181	NADH dehydrogenase [ubiquinone] flavoprotein 3, mitochondrial	NDUFV3	2	117.5	99.3	68	118	119.4	105.6	0.830321	0.268383	-0.268259	0.571245
Q5T160	Probable arginine--tRNA ligase, mitochondrial	RARS2	20	93.4	95.4	95.1	105.3	108.2	128.7	0.829632	0.0582206	-0.269457	1.23492
O14521	Succinate dehydrogenase [ubiquinone] cytochrome b small subunit, mitochondrial	SDHD	3	95	108.1	102	109.3	135.7	123.3	0.828401	0.0686079	-0.271599	1.16363
Q9NR77	Peroxisomal membrane protein 2	PXMP2	4	62.8	101.7	105.1	100.2	102.3	123.8	0.826234	0.290325	-0.275378	0.537116
Q9BYD2	39S ribosomal protein L9, mitochondrial	MRPL9	10	94.1	104.3	85.8	107	116.3	121.1	0.825203	0.0412789	-0.277179	1.38427
Q8NBN7	Retinol dehydrogenase 13	RDH13	9	91.2	101.2	87.2	89	108	141.9	0.825022	0.28484	-0.277495	0.545399
Q8TAA5	GrpE protein homolog 2, mitochondrial	GRPEL2	2	83.9	96.2	94	91	120.2	121.1	0.824857	0.140835	-0.277784	0.851291
Q9Y3D7	Mitochondrial import inner membrane translocase subunit TIM16	PAM16	5	87.1	97.1	91.3	98.4	118.3	117.4	0.824603	0.05145	-0.278228	1.28861
O15091	Mitochondrial ribonuclease P catalytic subunit	PRORP	7	85.5	92.9	91.1	102.1	101.8	123	0.824411	0.0601256	-0.278564	1.22094
Q9BQ95	Evolutionarily conserved signaling intermediate in Toll pathway, mitochondrial	ECSIT	6	87.6	91.7	98.6	106	107.5	124.1	0.823164	0.039854	-0.280749	1.39953
Q99595	Mitochondrial import inner membrane translocase subunit Tim17-A	TIMM17A	3	84.8	110.3	93.1	104.6	136.4	109.2	0.822958	0.172087	-0.281109	0.764251
Q6UB28	Methionine aminopeptidase 1D, mitochondrial	METAP1D	1	94.2	99.3	88.9	94.8	136.9	111.8	0.822125	0.181072	-0.28257	0.74215
Q96EL3	39S ribosomal protein L53, mitochondrial	MRPL53	4	85	98.5	92.7	101.2	117.4	117.7	0.821291	0.0404792	-0.284035	1.39277
P10620	Microsomal glutathione S-transferase 1	MGST1	5	92.6	76.1	69.3	56	74.2	159.6	0.821256	0.625165	-0.284096	0.204005
Q96LJ7	Dehydrogenase/reductase SDR family member 1	DHRS1	14	104	66.7	101.3	84.6	124.1	123.3	0.819277	0.322234	-0.287577	0.491829
Q9UGC7	Peptide chain release factor 1-like, mitochondrial	MTRF1L	3	83.3	93.9	108.8	110.9	118.9	121.5	0.814119	0.0539581	-0.296688	1.26794
Q12931	Heat shock protein 75 kDa, mitochondrial	TRAP1	31	83.5	99.5	88.3	103.2	108.9	121.8	0.812519	0.0453185	-0.299527	1.34372
Q9NU23	LYR motif-containing protein 2	LYRM2	3	94.3	98	82	98.3	119.3	120.2	0.812019	0.0703676	-0.300415	1.15263
Q96EH3	Mitochondrial assembly of ribosomal large subunit protein 1	MALSU1	4	83	105.5	88.8	99.5	118.6	123.5	0.811768	0.0976344	-0.30086	1.0104
Q96BW9	Phosphatidate cytidylyltransferase, mitochondrial	TAMM41	10	100	90.8	92.3	105.4	109.1	134.4	0.811407	0.0831983	-0.301502	1.07989
Q9NPL8	Complex I assembly factor TIMMDC1, mitochondrial	TIMMDC1	9	78.6	106.2	87.2	105.8	107.6	123.4	0.807601	0.0942372	-0.308285	1.02578
P60602	Reactive oxygen species modulator 1	ROMO1	1	95.7	113	96.5	118	131.3	129	0.806767	0.0250289	-0.309776	1.60156
O15270	Serine palmitoyltransferase 2	SPTLC2	28	94.4	106	74	115.2	119.3	105.8	0.806347	0.0969212	-0.310527	1.01358
Q96C36	Pyrroline-5-carboxylate reductase 2	PYCR2	16	73.3	95.5	99.7	98	115.9	119.2	0.806064	0.109828	-0.311033	0.959287
Q96RP9	Elongation factor G, mitochondrial	GFM1	33	75.7	102.9	90.2	107.1	115.1	111.5	0.805514	0.0575159	-0.312019	1.24021
Q9H2D1	Mitochondrial folate transporter/carrier	SLC25A32	5	80.5	95.3	95.8	103.2	112.6	121.7	0.804741	0.040048	-0.313404	1.39742
P33897	ATP-binding cassette sub-family D member 1	ABCD1	17	108.6	80.6	92	100.7	122.4	126.6	0.804118	0.116271	-0.314521	0.934528
Q16740	ATP-dependent Clp protease proteolytic subunit, mitochondrial	CLPP	11	87.4	88.3	95.5	104.1	109.4	124	0.803556	0.0269979	-0.31553	1.56867
Q86TS9	39S ribosomal protein L52, mitochondrial	MRPL52	4	72.5	106.5	104	108.9	120.7	123.5	0.801473	0.119223	-0.319275	0.923641
O94925	Glutaminase kidney isoform, mitochondrial	GLS	42	87.5	100	89.6	90.3	137.6	118	0.801099	0.182939	-0.319948	0.737694
P33121	Long-chain-fatty-acid--CoA ligase 1	ACSL1	28	88	95.5	89.5	130.3	110.3	101.2	0.798713	0.0614389	-0.324251	1.21156
Q9BVV7	Mitochondrial import inner membrane translocase subunit Tim21	TIMM21	5	77	89.9	96.9	99.7	108.4	122.4	0.798185	0.0651854	-0.325206	1.18585
P22307	Non-specific lipid-transfer protein	SCP2	40	105	85.6	76	105.7	109.8	118.6	0.797965	0.0736313	-0.325603	1.13294
Q9H3K2	Growth hormone-inducible transmembrane protein	GHITM	7	73.8	98.1	110	90.6	115.3	148.1	0.796328	0.290939	-0.328566	0.536198
Q9GZT3	SRA stem-loop-interacting RNA-binding protein, mitochondrial	SLIRP	10	95.6	92	83.5	111.3	110.9	118.8	0.795015	0.00616753	-0.330947	2.20989
Q9P0S2	Cytochrome c oxidase assembly protein COX16 homolog, mitochondrial	COX16	4	94.1	98	78.2	110.4	114.6	115.3	0.794299	0.0201948	-0.332246	1.69476
Q9HAV7	GrpE protein homolog 1, mitochondrial	GRPEL1	20	72.3	100.1	83.9	98.6	107.2	117.2	0.793498	0.083423	-0.333701	1.07871
Q96DP5	Methionyl-tRNA formyltransferase, mitochondrial	MTFMT	3	88.4	87.6	89.5	97.2	105.6	131.8	0.793485	0.0918782	-0.333726	1.03679
Q9UMS0	NFU1 iron-sulfur cluster scaffold homolog, mitochondrial	NFU1	6	77.8	93.9	86.5	102.7	121.4	101.5	0.792998	0.0474872	-0.334612	1.32342
O00746	Nucleoside diphosphate kinase, mitochondrial	NME4	8	78.2	85.9	98	109.8	111.2	110	0.791843	0.016483	-0.336714	1.78296
Q14296	Fas-activated serine/threonine kinase	FASTK	2	92.6	111.8	65.4	95.9	125.7	119.2	0.791667	0.218262	-0.337035	0.661022
Q9NX18	Succinate dehydrogenase assembly factor 2, mitochondrial	SDHAF2	2	101.2	122.9	59.6	118.5	124.4	115.5	0.791574	0.25499	-0.337204	0.593476
Q99797	Mitochondrial intermediate peptidase	MIPEP	18	84	91.2	101.1	115.9	110.9	122.5	0.791011	0.015301	-0.338231	1.81528
Q9Y3D2	Methionine-R-sulfoxide reductase B2, mitochondrial	MSRB2	5	84.2	90.2	97.1	86.9	104.8	151.6	0.790853	0.290058	-0.338518	0.537515
Q9H4K7	Mitochondrial ribosome-associated GTPase 2	MTG2	2	88.5	82.9	97.2	107.9	102.4	129.9	0.789536	0.0635901	-0.340924	1.19661
Q7Z7H8	39S ribosomal protein L10, mitochondrial	MRPL10	4	84	94.1	96	111.2	110.8	125.4	0.789004	0.0158499	-0.341895	1.79997
Q12849	G-rich sequence factor 1	GRSF1	21	78	102.3	87.9	108.6	122.1	109.3	0.788824	0.0449803	-0.342226	1.34698
P42765	3-ketoacyl-CoA thiolase, mitochondrial	ACAA2	31	95	79.5	81.4	93.6	117.5	113.8	0.787627	0.0608171	-0.344416	1.21597
Q6KCM7	Calcium-binding mitochondrial carrier protein SCaMC-2	SLC25A25	4	90.7	93.7	81.1	106.7	113.7	117.3	0.786201	0.00804457	-0.34703	2.0945
P04181	Ornithine aminotransferase, mitochondrial	OAT	27	68.4	103.3	89	113.4	111.2	107.9	0.78406	0.0799099	-0.350964	1.0974
P42704	Leucine-rich PPR motif-containing protein, mitochondrial	LRPPRC	105	83.6	90.2	87.7	108.5	107.3	120.1	0.778506	0.0053409	-0.361221	2.27239
Q96AY3	Peptidyl-prolyl cis-trans isomerase FKBP10	FKBP10	34	69.2	98.7	95.7	97.6	120.4	122.4	0.774383	0.105737	-0.368881	0.975773
P11310	Medium-chain specific acyl-CoA dehydrogenase, mitochondrial	ACADM	21	84.8	84.8	107.2	97	95.8	168	0.767184	0.325584	-0.382355	0.487337
Q9BTZ2	Dehydrogenase/reductase SDR family member 4	DHRS4	16	108.9	92.5	67.5	114.9	97.9	142.8	0.756187	0.17943	-0.403186	0.746106
Q53S33	BolA-like protein 3	BOLA3	4	89.6	89.2	87.2	100.5	122.6	129.1	0.755253	0.0297268	-0.404969	1.52685
Q8TD30	Alanine aminotransferase 2	GPT2	15	64.7	124.9	103	109.1	155.1	125.8	0.750256	0.216434	-0.414544	0.664675
Q7Z6M4	Transcription termination factor 4, mitochondrial	MTERF4	1	56.4	80	72.8	82.5	92.8	103.9	0.749284	0.066597	-0.416416	1.17655
O75521	Enoyl-CoA delta isomerase 2	ECI2	21	94.2	88.2	82.5	97.6	109.1	147.2	0.748517	0.125697	-0.417894	0.900674
Q96A26	Protein FAM162A	FAM162A	6	76.2	77.6	90.8	89	99.6	139.6	0.745277	0.158398	-0.424151	0.800251
Q9H4B0	Probable tRNA N6-adenosine threonylcarbamoyltransferase, mitochondrial	OSGEPL1	1	79.5	84.3	97.1	100.5	113.9	136.5	0.743517	0.0630172	-0.427563	1.20054
Q99807	5-demethoxyubiquinone hydroxylase, mitochondrial	COQ7	2	60.8	72.4	81.3	93.8	108.9	85.8	0.743501	0.0519482	-0.427594	1.28443
Q86SX6	Glutaredoxin-related protein 5, mitochondrial	GLRX5	7	75.5	94.7	85.4	109.8	106.6	127.5	0.743239	0.0261596	-0.428101	1.58237
Q7KZN9	Cytochrome c oxidase assembly protein COX15 homolog	COX15	6	75	96.6	83.7	96.4	115.8	131.5	0.742799	0.0690091	-0.428956	1.16109
Q9Y375	Complex I intermediate-associated protein 30, mitochondrial	NDUFAF1	3	76	87.3	91.6	107.9	108.9	129.2	0.736705	0.0220655	-0.440841	1.65629
Q9HC36	rRNA methyltransferase 3, mitochondrial	MRM3	6	90.3	75.5	88.5	105.4	121.2	119.3	0.735184	0.0110267	-0.443824	1.95756
P03928	ATP synthase protein 8	MT-ATP8	1	126.9	23	103	108.7	115	121.6	0.732407	0.385409	-0.449283	0.414078
Q96KR6	Protein FAM210B, mitochondrial	FAM210B	4	76.4	88.7	85	98.4	115.1	128.7	0.730859	0.0318187	-0.452335	1.49732
P48735	Isocitrate dehydrogenase [NADP], mitochondrial	IDH2	29	56	107.1	82.5	113.5	103.6	122.2	0.723843	0.117577	-0.466251	0.929676
Q5SXM8	DNL-type zinc finger protein	DNLZ	2	99.1	70.4	67.7	107.6	84.2	161.1	0.672145	0.196019	-0.573155	0.707702
Q9Y6H1	Coiled-coil-helix-coiled-coil-helix domain-containing protein 2	CHCHD2	3	61.9	90.4	87.9	113.6	130.3	130.3	0.641903	0.0138832	-0.639573	1.85751
P05091	Aldehyde dehydrogenase, mitochondrial	ALDH2	29	64	78.3	72.6	129.6	81.5	132.2	0.625983	0.0655175	-0.675804	1.18364
Q6PI78	Transmembrane protein 65	TMEM65	4	64.7	79.7	87.4	111.2	140.8	125.3	0.614365	0.0110365	-0.702832	1.95717
Q9Y5T4	DnaJ homolog subfamily C member 15	DNAJC15	1	90.9	31.4	55	84.4	123.4	103.1	0.57028	0.0971572	-0.810258	1.01253
P30837	Aldehyde dehydrogenase X, mitochondrial	ALDH1B1	37	97.7	44.7	64.6	111.8	124.2	182	0.495215	0.0572537	-1.01387	1.2422
