# Supplementary material for: Interplay of Impaired Cellular Bioenergetics and Autophagy in PMM2-CDG
Source: Genes (Basel). 2023 Aug 4;14(8):1585. doi: 10.3390/genes14081585 (PMC10454768; doi:10.3390/genes14081585)
Supplement: Supplementary file 1 [file genes-14-01585-s001.zip › Supplementary table2.xlsx]

## Sheet: Sheet1
Accession	Gene	Peptide	Glycosylation site	Glycan full composition	EtFe (P3)	MaCa (P7)	ArZe (P8)	GM5400	GM5381	GM5757	FC (PMM2/Control)	p-value	log2FC (PMM2/Control)	log10 p-value
O00469	PLOD2	EAIJITLDHK	209	Hex4HexNAc2	109.6	72.5	22.7	16.9	14	17	4.27557	0.106519	2.09612	0.972571
P11279	LAMP1	KDJTTVTR	249	Hex4HexNAc3NeuAc2Fuc1	23.2	50.9	34.1	5.1	25	12	2.57007	0.0911095	1.36181	1.04044
P11279	LAMP1	GHTLTLJFTR	103	Hex5HexNAc4NeuAc2	38.1	24.2	7.5	9.6	10.7	13	2.0961	0.243503	1.0677	0.613497
O00469	PLOD2	EAIJITLDHK	209	Hex5HexNAc2	432.8	304.9	156	109.7	199.2	126.4	2.05307	0.145087	1.03778	0.83837
P11279	LAMP1	GHTLTLJFTR	103	Hex5HexNAc4NeuAc1	137.8	87.1	45.1	44.1	51.8	48.2	1.8737	0.19364	0.905889	0.713004
P11279	LAMP1	SSCGKEJTSDPSLVIAFGR	84	Hex4HexNAc3NeuAc2Fuc1	25.8	36.4	27.6	12.5	25.5	18	1.60357	0.0869688	0.681289	1.06064
O15118	NPC1	NYKNPJLTISFTAER	598	Hex7HexNAc6NeuAc1	9.9	9.2	12	4.7	5.7	9.6	1.555	0.0972079	0.636915	1.0123
P07339	CTSD	GSLSYLJVTR	263	Hex5HexNAc4NeuAc1Fuc1	20.2	36.3	17	16.2	18.6	15.7	1.45545	0.27306	0.541461	0.563742
O15118	NPC1	QSQFLJVTATEDYVDPVTJQTK	135	Hex6HexNAc4Fuc1	20.4	23.5	16.6	12.3	13.6	16.6	1.42353	0.0643245	0.509472	1.19162
P07339	CTSD	GSLSYLJVTR	263	Hex6HexNAc2Fuc1	33.3	46.7	54.1	23.3	39.8	33.2	1.39252	0.179263	0.477702	0.74651
P11279	LAMP1	KDJTTVTR	249	Hex5HexNAc3Fuc2	40.4	34.8	25.7	13.4	46.6	14.3	1.35801	0.491778	0.441492	0.30823
P13473	LAMP2	VQPFJVTQGK	356	Hex5HexNAc4	501.3	451.3	346.2	310.9	314.3	376.2	1.29698	0.120552	0.375161	0.918824
P13473	LAMP2	AASTYSIDSVSFSYNTGDJTTFPDAEDK	123	Hex3HexNAc2Fuc1	23.9	26.5	23.4	14.1	17.4	26.3	1.27682	0.229869	0.352551	0.63852
P11279	LAMP1	GHTLTLJFTR	103	Hex4HexNAc3	217.1	121.3	100.8	99.7	111.7	132.8	1.276	0.441735	0.351631	0.354838
P11279	LAMP1	JMTFDLPSDATVVLJR	76	Hex6HexNAc4Fuc1	18.4	16.8	20.6	13.8	17.1	13.9	1.24554	0.076581	0.316766	1.11588
P07339	CTSD	GSLSYLJVTR	263	Hex7HexNAc2	24.9	27.6	41.8	18.7	27.8	29.4	1.24242	0.37931	0.313158	0.421006
P13473	LAMP2	WQMJFTVR	49	Hex5HexNAc4NeuAc1	7.2	11.8	4	5.4	6.7	6.7	1.2234	0.576366	0.290901	0.239302
P13473	LAMP2	YETTJK	58	Hex3HexNAc2Fuc1	49.9	49.4	92.7	34.3	63.1	61.2	1.21059	0.550519	0.275714	0.259228
P11279	LAMP1	JMTFDLPSDATVVLJR	62	Hex6HexNAc4Fuc2	27.7	27.5	17.2	13.7	18.1	28.6	1.19868	0.515752	0.261441	0.287559
P11279	LAMP1	KDJTTVTR	249	Hex6HexNAc5Fuc1	7.7	4.7	21.6	5.2	9.8	13.8	1.18056	0.778775	0.239466	0.108588
P13473	LAMP2	VQPFJVTQGK	356	Hex6HexNAc5NeuAc3Fuc1	4.2	4.7	3.7	2.2	3	5.5	1.17757	0.573646	0.235813	0.241356
P10915	HAPLN1	GGJVTLPCK	56	Hex6HexNAc5Fuc1	57	50.2	40	51.8	35.8	37.7	1.17478	0.359676	0.232391	0.444088
P13473	LAMP2	VQPFJVTQGK	356	Hex7HexNAc2	210.8	128.2	168.8	125.4	133.1	177.5	1.16468	0.453393	0.219932	0.343526
P11279	LAMP1	LLNINPJK	261	Hex5HexNAc4	50.1	33.9	47.2	39.7	39.5	34.5	1.15391	0.330383	0.206535	0.480982
P13473	LAMP2	VQPFJVTQGK	356	Hex3HexNAc3Fuc1	62.4	76.9	38.6	41.4	53.6	59.7	1.14997	0.566443	0.201593	0.246844
P13473	LAMP2	YETTJK	58	Hex5HexNAc4NeuAc1Fuc1	8.3	7.1	19.6	4.7	13.8	12	1.14754	0.772889	0.198546	0.111883
P13473	LAMP2	WQMJFTVR	49	Hex3HexNAc2	32	27.8	30.9	21	24.7	33.4	1.14665	0.37587	0.197425	0.424962
P13473	LAMP2	VQPFJVTQGK	356	Hex3HexNAc3	190.2	188.1	166.9	153	159.6	165.9	1.13939	0.0556986	0.188267	1.25416
P13473	LAMP2	VQPFJVTQGK	356	Hex6HexNAc5	41.2	34.2	34.5	26.8	32.4	37.5	1.1365	0.316089	0.184604	0.500191
P13473	LAMP2	IAVQFGPGFSWIAJFTK	101	Hex3HexNAc2	148.2	152.9	157.2	103	133.8	169.3	1.12854	0.418947	0.174457	0.377841
P07339	CTSD	GSLSYLJVTR	263	Hex6HexNAc2	52.2	64.1	73.5	44.4	60.4	64	1.12441	0.462207	0.169165	0.335163
P11279	LAMP1	SSCGKEJTSDPSLVIAFGR	84	Hex6HexNAc5NeuAc4Fuc1	10.6	11.6	6.3	7.5	9.6	8.3	1.12205	0.583969	0.166133	0.23361
P13473	LAMP2	VQPFJVTQGK	356	Hex6HexNAc5NeuAc2Fuc1	19.1	29.9	14.5	15	19.4	22.3	1.11993	0.675801	0.163408	0.170181
P13473	LAMP2	VQPFJVTQGK	356	Hex5HexNAc4Fuc1	211.5	250.3	145.4	149.5	173.9	225.9	1.10541	0.638397	0.144577	0.194909
P13473	LAMP2	LJSSTIK	275	Hex6HexNAc5	148.2	209.4	211	116.4	170.3	228.6	1.10343	0.667893	0.142002	0.175293
P11279	LAMP1	SSCGKEJTSDPSLVIAFGR	84	Hex4HexNAc3NeuAc1Fuc1	213.8	214.7	205.8	133.8	242.2	201.2	1.09893	0.580891	0.136094	0.235906
P13473	LAMP2	VQPFJVTQGK	356	Hex5HexNAc4NeuAc2	24.9	32.5	13.7	16.9	23.1	24.8	1.09722	0.742547	0.133856	0.129276
P13473	LAMP2	VQPFJVTQGK	356	Hex7HexNAc6NeuAc1Fuc1	35.5	26.5	26.7	28.4	19.7	32.9	1.09506	0.62673	0.131012	0.20292
P13473	LAMP2	WQMJFTVR	49	Hex4HexNAc3	27.3	36.5	22.9	23.1	25.9	30.8	1.08647	0.643	0.119643	0.191789
P07585	DCN	LGLSFNSISAVDJGSLANTPHLR	262	Hex5HexNAc4NeuAc1Fuc1	7.9	12.6	6.3	9.7	6.9	8.1	1.08502	0.750777	0.117722	0.124489
P13473	LAMP2	LJSSTIK	275	Hex7HexNAc6	20.7	31.2	44.6	12.8	37.3	40.4	1.0663	0.866213	0.0926112	0.0623755
P11279	LAMP1	KDJTTVTR	249	Hex5HexNAc3NeuAc1Fuc1	19.9	12.2	17	10.6	21.8	13.7	1.06508	0.815958	0.0909563	0.0883324
P11279	LAMP1	SSCGKEJTSDPSLVIAFGR	84	Hex3HexNAc2Fuc1	376.7	390.1	417.8	234.1	431.9	446.4	1.0649	0.746714	0.0907243	0.126846
P11279	LAMP1	DJTTVTR	249	Hex3HexNAc2Fuc1	80	61.8	69.9	53.5	88.7	57.8	1.0585	0.766553	0.0820213	0.115458
P11279	LAMP1	LLNINPJK	261	Hex8HexNAc7Fuc1	12.9	20.1	12	9.7	15	18	1.05386	0.838672	0.0756889	0.076408
P04062	GBA	TYTYADTPDDFQLHJFSLPEEDTK	185	Hex7HexNAc6NeuAc2Fuc1	5.5	7.9	6.4	2.6	6	10.2	1.05319	0.892091	0.0747678	0.0495906
P13473	LAMP2	VQPFJVTQGK	356	Hex4HexNAc3Fuc1	109.2	161.5	78.9	93	110.2	134	1.03677	0.885297	0.0521006	0.0529108
P13473	LAMP2	WQMJFTVR	49	Hex6HexNAc5NeuAc2	18.6	21.5	23	16.8	20	24.5	1.02936	0.827508	0.0417529	0.0822276
P13473	LAMP2	VQPFJVTQGK	356	Hex6HexNAc5Fuc1	251.2	105.4	78.6	142.6	179.2	103.7	1.0228	0.958136	0.0325194	0.0185727
O15118	NPC1	NYKNPJLTISFTAER	598	Hex5HexNAc4NeuAc1	35	52.1	29.3	26.2	39.3	48.4	1.02195	0.933651	0.0313233	0.0298155
P13473	LAMP2	VQPFJVTQGK	356	Hex5HexNAc4NeuAc2Fuc4	17.4	15.9	11.2	16.2	14	13.6	1.01598	0.914238	0.0228745	0.0389405
P13473	LAMP2	VQPFJVTQGK	356	Hex3HexNAc2Fuc1	32.3	34.6	20.9	22.7	33.3	30.8	1.01152	0.952941	0.0165259	0.0209342
P11279	LAMP1	JMTFDLPSDATVVLJR	62	Hex5HexNAc4NeuAc1Fuc1	33.4	45.1	19.3	22.1	37.8	36.8	1.01138	0.969527	0.0163186	0.01344
P13473	LAMP2	VQPFJVTQGK	356	Hex7HexNAc6Fuc1	41	35.5	31.1	28.8	30.2	47.4	1.01128	0.95479	0.0161799	0.0200922
P13473	LAMP2	VQPFJVTQGK	356	Hex6HexNAc2	16.8	15.8	33.6	18.6	13.7	33.8	1.00151	0.997011	0.00218095	0.00130009
P11279	LAMP1	KDJTTVTR	249	Hex5HexNAc5Fuc1	21.3	26.6	38	15.7	32.7	37.6	0.998837	0.996975	-0.00167853	0.00131565
P11279	LAMP1	KDJTTVTR	249	Hex3HexNAc2Fuc1	76.4	50.1	62	34.7	114.9	39.7	0.995774	0.992601	-0.00610989	0.00322511
P13473	LAMP2	VQPFJVTQGK	356	Hex8HexNAc2	20.6	25.7	137.8	56.6	51.2	77.7	0.992453	0.991047	-0.0109296	0.00390591
P11279	LAMP1	JMTFDLPSDATVVLJR	62	Hex6HexNAc5NeuAc1Fuc1	18.3	16.9	20.6	14	19.9	22.7	0.985866	0.928238	-0.0205369	0.0323404
P11279	LAMP1	GHTLTLJFTR	103	Hex4HexNAc2	409.3	350	206.7	253.8	351.6	378.9	0.981408	0.935775	-0.0270749	0.0288285
P11279	LAMP1	JMTFDLPSDATVVLJR	62	Hex5HexNAc4Fuc1	16.8	23.5	11.5	18.6	15.6	18.7	0.979206	0.92415	-0.0303156	0.0342574
P11279	LAMP1	SSCGKEJTSDPSLVIAFGR	84	Hex5HexNAc5NeuAc1Fuc1	19.7	17.4	29.8	13.2	27.8	27.4	0.97807	0.938894	-0.0319901	0.0273836
P13473	LAMP2	LJSSTIK	275	Hex6HexNAc5NeuAc1	50	50.4	19.9	35.2	43.8	44	0.978049	0.935867	-0.0320217	0.0287861
O15118	NPC1	NYKNPJLTISFTAER	598	Hex6HexNAc5NeuAc2	20	25	19.3	18.3	18.9	28.8	0.974242	0.890064	-0.0376473	0.0505788
P13473	LAMP2	VASVININPJTTHSTGSCR	257	Hex6HexNAc5NeuAc1Fuc1	19.2	18.2	21	17.2	17.5	25.6	0.968491	0.836194	-0.0461896	0.0776931
P13473	LAMP2	VQPFJVTQGK	356	Hex6HexNAc5NeuAc1Fuc1	57.2	55.8	45	41.6	52.7	69.1	0.966952	0.849076	-0.0484834	0.0710532
P13473	LAMP2	VQPFJVTQGK	356	Hex4HexNAc3	335.9	318.5	236	262.4	320.6	340.2	0.964471	0.791396	-0.0521896	0.101606
P13473	LAMP2	LJSSTIK	275	Hex6HexNAc5NeuAc2	123.2	80.9	77.5	113.9	71.4	107.2	0.962735	0.862999	-0.0547893	0.0639896
P07339	CTSD	GSLSYLJVTR	263	Hex5HexNAc2Fuc1	34.3	39.3	40.2	28.6	48.9	40.9	0.961149	0.816334	-0.0571685	0.0881319
P11279	LAMP1	LLNINPJK	261	Hex8HexNAc7NeuAc1Fuc1	10	9.5	7.9	9.7	8.2	10.7	0.958042	0.699416	-0.0618393	0.155265
P13473	LAMP2	WQMJFTVR	49	Hex5HexNAc4NeuAc1Fuc1	18.1	15	9.3	12.1	16.1	16.1	0.957111	0.837898	-0.0632424	0.0768087
P13473	LAMP2	LJSSTIK	275	Hex5HexNAc4	216.9	205.7	184.1	186.8	213.9	233.3	0.95694	0.61205	-0.0634995	0.213213
P11279	LAMP1	LLNINPJK	261	Hex3HexNAc3Fuc1	39.4	45.4	41.3	38.1	41.8	52	0.956027	0.69072	-0.0648763	0.160698
P13473	LAMP2	VQPFJVTQGK	356	Hex6HexNAc4Fuc1	49.4	56.7	35.2	34.3	54.1	59.9	0.952798	0.826873	-0.0697571	0.082561
O15118	NPC1	NYKNPJLTISFTAER	598	Hex5HexNAc4Fuc2	12	20.9	9.3	11.8	18.1	14.4	0.952596	0.868033	-0.0700637	0.0614636
P11279	LAMP1	DJTTVTR	249	Hex6HexNAc5NeuAc1Fuc1	3	3.8	7	4.3	3.1	7.1	0.951724	0.897597	-0.0713846	0.0469184
P13473	LAMP2	VQPFJVTQGK	356	Hex6HexNAc4	13.1	13.1	21.9	12.3	21.2	17.2	0.948718	0.83512	-0.0759489	0.0782509
P13473	LAMP2	LJSSTIK	275	Hex7HexNAc6Fuc1	23.6	25.9	33.4	17.7	28.3	41.5	0.947429	0.847848	-0.0779109	0.0716818
P11279	LAMP1	LLNINPJK	261	Hex6HexNAc5Fuc1	38.7	41.3	31.1	31.3	36.8	49.3	0.946337	0.749633	-0.0795736	0.125151
P10619	CTSA	MDPPCTJTTAASTYLNNPYVR	333	Hex6HexNAc2	21.8	24.2	42.7	33	29.6	31.4	0.943617	0.804364	-0.0837267	0.0945474
O15321	TM9SF1	IIFAJVSVR	178	Hex6HexNAc3NeuAc1	11.5	11.7	14.8	10.5	14.8	15.1	0.940594	0.684561	-0.0883559	0.164588
P13473	LAMP2	LJSSTIK	275	Hex4HexNAc4	44.8	33.1	31.6	39.5	30	47	0.939914	0.73584	-0.0893991	0.133217
P11279	LAMP1	LLNINPJK	261	Hex4HexNAc3NeuAc1Fuc1	91.7	109.2	72.6	89.3	94.1	108	0.938572	0.644162	-0.09146	0.191005
P11279	LAMP1	KDJTTVTR	249	Hex4HexNAc5NeuAc1Fuc1	35	18.1	38.3	16.8	36.8	43.8	0.938398	0.854482	-0.0917276	0.0682969
P13473	LAMP2	VQPFJVTQGK	356	Hex4HexNAc3NeuAc1	210.1	274.9	176.9	210	245.8	253.4	0.933305	0.645382	-0.0995793	0.190183
P13473	LAMP2	LJSSTIK	275	Hex9HexNAc2	35.1	21.1	38.8	29.1	34.7	38.2	0.931373	0.717459	-0.10257	0.144203
P11279	LAMP1	LLNINPJK	261	Hex4HexNAc4Fuc1	28	34	26.9	24.1	34.3	37.1	0.93089	0.652242	-0.103317	0.185591
P11279	LAMP1	EJTSDPSLVIAFGR	84	Hex3HexNAc2Fuc1	44.2	48.8	30.8	42.6	37.5	52.9	0.930827	0.685903	-0.103415	0.163737
P11279	LAMP1	SSCGKEJTSDPSLVIAFGR	84	Hex6HexNAc4NeuAc2	29.8	44.6	36.1	29.9	46	42.9	0.930135	0.693819	-0.104488	0.158754
P13473	LAMP2	VQPFJVTQGK	356	Hex6HexNAc5NeuAc2	31.3	28.6	18.7	27	25.5	32.5	0.924706	0.65181	-0.112934	0.185879
P13473	LAMP2	LJSSTIK	275	Hex3HexNAc3	139.5	137.4	144.9	164.3	135.4	157.3	0.922976	0.261699	-0.115635	0.582198
O00469	PLOD2	YFJYTVK	63	Hex9HexNAc2	31.9	35.1	32	33.2	38.5	36.4	0.915819	0.179159	-0.126866	0.746761
P04062	GBA	TYTYADTPDDFQLHJFSLPEEDTK	185	Hex4HexNAc3NeuAc1Fuc1	46.6	51.9	37.3	40.8	65.2	42.3	0.915711	0.666593	-0.127035	0.176139
P11279	LAMP1	KDJTTVTR	249	Hex3HexNAc3Fuc1	537.4	541.5	769	528.7	721.5	773.9	0.912949	0.611743	-0.131394	0.213431
P11279	LAMP1	LLNINPJK	261	Hex5HexNAc3	5.9	5.9	6	7.2	6.4	5.9	0.912821	0.210224	-0.131597	0.677317
P11279	LAMP1	SSCGKEJTSDPSLVIAFGR	84	Hex4HexNAc4Fuc1	36.8	29.5	36.5	27.6	36.8	48.8	0.908127	0.626404	-0.139034	0.203145
P11279	LAMP1	GHTLTLJFTR	103	Hex5HexNAc2	330.5	375.1	527.9	401.1	509.5	448	0.90792	0.570211	-0.139363	0.243964
O15321	TM9SF1	IIFAJVSVR	178	Hex4HexNAc2	12.4	18	9	11.8	12.8	18.9	0.905747	0.711148	-0.14282	0.14804
P11279	LAMP1	KDJTTVTR	249	Hex5HexNAc5NeuAc2Fuc1	40.2	23.2	39.8	37.9	39	37.2	0.90447	0.553559	-0.144856	0.256836
P11279	LAMP1	KDJTTVTR	249	Hex5HexNAc5NeuAc1Fuc1	48.6	39.3	57.8	31.7	51.8	78	0.902167	0.733587	-0.148533	0.134548
P13473	LAMP2	VQPFJVTQGK	356	Hex5HexNAc3	642.6	667.2	610.1	630.7	748	750.5	0.9017	0.178766	-0.14928	0.747716
P13473	LAMP2	VQPFJVTQGK	356	Hex6HexNAc6NeuAc2Fuc1	26.3	20.4	18.8	17.8	25.2	29.7	0.900963	0.594186	-0.15046	0.226078
P11279	LAMP1	SSCGKEJTSDPSLVIAFGR	84	Hex6HexNAc5NeuAc1Fuc1	60	63.4	70.7	55.1	73.5	87.6	0.89778	0.499149	-0.155566	0.30177
Q7LGC8	CHST3	CGPLJVTLAAEACR	256	Hex5HexNAc4NeuAc2Fuc1	10.9	13.1	11.7	12.3	13.3	14.3	0.894737	0.180508	-0.160465	0.743505
P13473	LAMP2	VQPFJVTQGK	356	Hex3HexNAc2	71.2	94	77.5	80	86.3	105.9	0.891624	0.395675	-0.165493	0.402662
P11279	LAMP1	KDJTTVTR	249	Hex4HexNAc4Fuc1	131.2	159.8	171.4	76.8	168.4	274.3	0.890087	0.760435	-0.167982	0.118938
P11279	LAMP1	LLNINPJK	261	Hex5HexNAc4NeuAc2Fuc4	80.9	70.8	51.3	77.2	66.6	85.1	0.88685	0.445298	-0.173238	0.35135
P04062	GBA	TYTYADTPDDFQLHJFSLPEEDTK	185	Hex6HexNAc5NeuAc2Fuc1	20.4	19.9	9.9	19.2	13.9	23.6	0.885362	0.649841	-0.175661	0.187193
P11279	LAMP1	SSCGKEJTSDPSLVIAFGR	84	Hex6HexNAc5NeuAc3Fuc4	5	3.4	6.1	2.3	4.9	9.2	0.884146	0.783869	-0.177643	0.105757
O15118	NPC1	QSQFLJVTATEDYVDPVTJQTK	135	Hex5HexNAc4Fuc1	35.1	41.2	27.7	29.9	39.1	48.7	0.883602	0.532058	-0.178531	0.274041
P11279	LAMP1	LLNINPJK	261	Hex7HexNAc6Fuc1	67.9	79.1	68.8	61.7	73.2	109.4	0.88334	0.556243	-0.178959	0.254736
P11279	LAMP1	JMTFDLPSDATVVLJR	76	Hex6HexNAc4Fuc2	7.4	9.7	4.8	8.4	5.9	10.5	0.883065	0.644758	-0.179409	0.190603
P11279	LAMP1	KDJTTVTR	249	Hex3HexNAc3	21.3	17.9	22.9	22.3	25.1	23	0.882102	0.178443	-0.180982	0.748499
P11279	LAMP1	KDJTTVTR	249	Hex3HexNAc4Fuc1	44.8	28.9	32.3	24.7	58.9	36.8	0.880399	0.688195	-0.183771	0.162288
P11279	LAMP1	JMTFDLPSDATVVLJR	76	Hex6HexNAc5Fuc2	6.6	6.4	7.7	4.5	7.4	11.7	0.877119	0.67351	-0.189156	0.171656
P11279	LAMP1	KDJTTVTR	249	Hex4HexNAc3Fuc1	334	197.5	266.9	321.1	349.8	240.6	0.875919	0.502354	-0.191131	0.298991
P11279	LAMP1	SSCGKEJTSDPSLVIAFGR	84	Hex5HexNAc4NeuAc1Fuc1	121.3	157.5	143.7	121.4	172.6	189.2	0.874379	0.428125	-0.193669	0.36843
P11279	LAMP1	DJTTVTR	249	Hex3HexNAc3Fuc1	56	58.6	99.3	56.7	78	111	0.870574	0.642117	-0.199961	0.192386
P08581	MET	AJLSGGVWK	106	Hex5HexNAc4NeuAc2Fuc1	18.5	25.8	13.9	23.5	20.6	23.1	0.866071	0.449358	-0.207442	0.347408
P11279	LAMP1	LLNINPJK	261	Hex4HexNAc3	9.5	12.3	13	12.4	14.1	13.7	0.865672	0.203704	-0.208108	0.691001
P04062	GBA	DLGPTLAJSTHHNVR	309	Hex5HexNAc4NeuAc2Fuc1	65.7	66.8	49.9	67.1	63.2	80.6	0.864865	0.278846	-0.209453	0.554636
P13473	LAMP2	VQPFJVTQGK	356	Hex6HexNAc4NeuAc1	38.4	50.4	24.4	32.2	45.9	53	0.863463	0.570997	-0.211794	0.243366
P11279	LAMP1	KDJTTVTR	249	Hex6HexNAc5NeuAc1Fuc1	30.6	37.2	60.4	32.5	39.7	76.5	0.862139	0.697455	-0.214008	0.156484
P11279	LAMP1	GHTLTLJFTR	103	Hex6HexNAc2	159.2	150.6	328.1	206.8	254.6	279	0.861561	0.608425	-0.214975	0.215793
P11279	LAMP1	GHTLTLJFTR	103	Hex3HexNAc2	40.9	39.1	29.9	39.7	41.3	46.8	0.859937	0.212683	-0.217696	0.672268
P13473	LAMP2	WQMJFTVR	49	Hex3HexNAc2Fuc1	75.9	91.9	54	57.7	71.5	129	0.859024	0.645629	-0.21923	0.190017
P11279	LAMP1	DJTTVTR	249	Hex6HexNAc5NeuAc2Fuc2	16	14	15.7	16.4	22.8	14.1	0.857411	0.397441	-0.221941	0.400727
P13473	LAMP2	LJSSTIK	275	Hex7HexNAc6NeuAc1Fuc1	13.9	12.3	13.6	12.6	16	17.9	0.855914	0.241588	-0.224462	0.616925
P13473	LAMP2	VQPFJVTQGK	356	Hex7HexNAc4	45.6	54.8	81.2	50	86.5	75.9	0.854991	0.536694	-0.22602	0.270273
P13473	LAMP2	LJSSTIK	275	Hex5HexNAc4NeuAc3Fuc3	68.1	52.7	41.9	64.2	58.3	68.3	0.852725	0.313822	-0.229847	0.503316
P13473	LAMP2	LJSSTIK	275	Hex5HexNAc4Fuc1	14.7	28	27.4	20.1	22.6	40	0.847642	0.610585	-0.238473	0.214254
P11279	LAMP1	LLNINPJK	261	Hex5HexNAc4Fuc1	178.5	252.4	101.9	247.1	157.7	224.9	0.846117	0.561565	-0.241071	0.2506
P04062	GBA	DLGPTLAJSTHHNVR	309	Hex6HexNAc5NeuAc3Fuc1	26.9	25.3	21.5	29.1	21.7	36.4	0.845183	0.37729	-0.242664	0.423325
O00469	PLOD2	YFJYTVK	63	Hex6HexNAc2	25.1	27.6	34.7	26.1	40.6	37	0.842816	0.356873	-0.246711	0.447487
P13473	LAMP2	LJSSTIK	275	Hex5HexNAc4NeuAc2Fuc3	26.2	25.1	21.4	26.9	31.4	28	0.84241	0.0844863	-0.247405	1.07321
P13473	LAMP2	YETTJK	58	Hex6HexNAc5NeuAc3Fuc1	30.3	34.7	25.1	37.4	23.5	46.2	0.84127	0.47336	-0.249359	0.324808
P13473	LAMP2	YETTJK	58	Hex4HexNAc4NeuAc1Fuc1	17.8	13.8	21.2	11.3	23.9	27.7	0.839428	0.566632	-0.252522	0.246699
P11279	LAMP1	GHTLTLJFTR	103	Hex7HexNAc2	101.7	103.1	304.1	188.9	189.8	228.7	0.837833	0.656752	-0.255265	0.182599
P13473	LAMP2	VQPFJVTQGK	356	Hex5HexNAc4NeuAc2Fuc1	53.5	94.9	30.1	47.4	74.3	91.9	0.835674	0.636918	-0.258988	0.195917
P13473	LAMP2	LJSSTIK	275	Hex4HexNAc3NeuAc1	28.5	37	29.6	31.8	40.2	41.9	0.834943	0.201784	-0.260251	0.695113
P10915	HAPLN1	GGJVTLPCK	56	Hex4HexNAc3NeuAc1Fuc1	17.9	19.6	22.4	26.1	23.3	22.4	0.834262	0.0825103	-0.261428	1.08349
P04062	GBA	TYTYADTPDDFQLHJFSLPEEDTK	185	Hex6HexNAc5NeuAc3Fuc1	7.2	7.9	5	7.3	7.4	9.4	0.834025	0.295767	-0.261838	0.529051
O00469	PLOD2	EAIJITLDHK	209	Hex3HexNAc6Fuc4	26.4	39.9	46.7	33.7	54.9	46.9	0.833948	0.431897	-0.26197	0.36462
P11279	LAMP1	SGPKJMTFDLPSDATVVLJR	62	Hex5HexNAc4NeuAc1Fuc1	33.8	41.5	19.1	24.3	51.7	37.5	0.831718	0.569387	-0.265834	0.244593
P13473	LAMP2	VQPFJVTQGK	356	Hex4HexNAc3NeuAc1Fuc1	26.6	39.9	24.3	25	38	46.2	0.831502	0.478647	-0.266209	0.319985
P11279	LAMP1	LLNINPJK	261	Hex6HexNAc5NeuAc1Fuc1	33.1	27.8	16.8	35.3	24.1	34.2	0.830128	0.425451	-0.268594	0.37115
P11279	LAMP1	KDJTTVTR	249	Hex4HexNAc3NeuAc1Fuc1	367.6	239.9	269.8	342.6	415	299.3	0.830069	0.30759	-0.268697	0.512028
P11279	LAMP1	SSCGKEJTSDPSLVIAFGR	84	Hex7HexNAc6NeuAc2Fuc1	17.2	20.2	23.4	20.9	20	32.6	0.827211	0.393926	-0.273673	0.404585
P07339	CTSD	GSLSYLJVTR	263	Hex5HexNAc2	47.5	44.1	52.6	45.1	75.6	53.7	0.826835	0.344946	-0.274329	0.462249
P11279	LAMP1	SSCGKEJTSDPSLVIAFGR	84	Hex5HexNAc6NeuAc1Fuc1	7.6	3.8	7.5	3.4	7.8	11.7	0.825328	0.647777	-0.276961	0.188574
P11279	LAMP1	KDJTTVTR	249	Hex5HexNAc4Fuc1	367.1	277.5	384.2	346.9	525.3	380.3	0.821397	0.308562	-0.283848	0.510657
P11279	LAMP1	LLNINPJK	261	Hex7HexNAc2	40.6	44.6	41.7	45.2	42.1	67.7	0.81871	0.314703	-0.288576	0.5021
P11279	LAMP1	LLNINPJK	261	Hex5HexNAc4NeuAc1Fuc4	15.1	23.8	17.5	21.5	21.5	25.9	0.818578	0.234612	-0.288809	0.62965
P13473	LAMP2	LJSSTIK	275	Hex4HexNAc3	87.5	134.1	137.7	129.9	143.3	167.2	0.815849	0.237976	-0.293626	0.623466
P11279	LAMP1	SSCGKEJTSDPSLVIAFGR	84	Hex8HexNAc7NeuAc2Fuc1	5.7	2.2	8.1	6.2	7.7	5.8	0.812183	0.532598	-0.300124	0.273601
Q7LGC8	CHST3	DAAALTJR	464	Hex5HexNAc4NeuAc2Fuc2	14.2	19.2	8.1	8.5	22.1	20.6	0.810547	0.579558	-0.303032	0.236903
P11279	LAMP1	EJTSDPSLVIAFGR	84	Hex5HexNAc4NeuAc1Fuc1	6.3	7.7	3.1	4.5	7.3	9.3	0.810427	0.531098	-0.303247	0.274826
P13473	LAMP2	YETTJKTYK	58	Hex4HexNAc3NeuAc1Fuc1	18.8	21.5	24.6	15.5	35.6	29	0.810237	0.456176	-0.303584	0.340868
P13473	LAMP2	WQMJFTVR	49	Hex6HexNAc3NeuAc1	14.5	19.5	26	20.5	27.1	26.5	0.809717	0.298829	-0.304511	0.524578
P13473	LAMP2	VQPFJVTQGK	356	Hex6HexNAc3	129.2	153	131.8	138.1	183.5	193.8	0.80326	0.144921	-0.316062	0.838869
P11279	LAMP1	SSCGKEJTSDPSLVIAFGR	84	Hex4HexNAc3Fuc1	96.7	118.3	78.7	83.5	137.3	145.8	0.801146	0.343111	-0.319864	0.464566
P11279	LAMP1	GHTLTLJFTR	103	Hex5HexNAc3	173.3	169.5	130.2	158.3	199.8	235.9	0.796296	0.200104	-0.328623	0.698744
P11279	LAMP1	LLNINPJK	261	Hex5HexNAc4NeuAc1Fuc1	82.9	100.8	56.5	95.1	99.1	107.7	0.795628	0.199422	-0.329835	0.700227
P13473	LAMP2	LJSSTIK	275	Hex7HexNAc6NeuAc2Fuc1	23.9	18.1	18.9	25	19.8	31.9	0.794003	0.252929	-0.332784	0.597001
P13473	LAMP2	VQPFJVTQGK	356	Hex5HexNAc4NeuAc1	72.3	90.9	49.5	85.6	119.5	62.8	0.793953	0.417305	-0.332875	0.379547
P11279	LAMP1	SSCGKEJTSDPSLVIAFGR	84	Hex6HexNAc6NeuAc2Fuc1	28.4	28.7	46.5	31.5	39.2	59.8	0.79387	0.435271	-0.333026	0.36124
P11279	LAMP1	GHTLTLJFTR	103	Hex6HexNAc4NeuAc1	12.8	12.9	19.6	15.3	21.7	20.1	0.793345	0.254628	-0.33398	0.594094
P11279	LAMP1	GHTLTLJFTR	103	Hex4HexNAc3NeuAc1	186.4	149.4	117.6	183.4	185.1	203.2	0.793073	0.131761	-0.334474	0.880214
P11279	LAMP1	LLNINPJK	261	Hex4HexNAc3Fuc1	106.7	132.6	97.6	135.8	133	157.2	0.790845	0.0839391	-0.338533	1.07604
O00469	PLOD2	YFJYTVK	63	Hex8HexNAc2	50.1	48.6	53.2	49.2	83.4	59.8	0.789501	0.256158	-0.340987	0.591492
O00469	PLOD2	EAIJITLDHK	209	Hex6HexNAc2	44.1	45.8	51.6	42.1	79.8	57.9	0.786986	0.316586	-0.345591	0.499508
P13473	LAMP2	YETTJK	58	Hex4HexNAc3NeuAc1Fuc1	12.3	14.9	9.3	11.1	16.3	19.1	0.784946	0.306809	-0.349334	0.513132
P11279	LAMP1	KDJTTVTR	249	Hex6HexNAc4NeuAc2	14.2	10.1	7	15.6	12.2	12.2	0.7825	0.288807	-0.353837	0.539393
P11279	LAMP1	EJTSDPSLVIAFGR	84	Hex9HexNAc2	14.1	15	13.7	15.9	15.1	24.1	0.77677	0.230517	-0.364442	0.637296
P11279	LAMP1	LLNINPJK	261	Hex6HexNAc3NeuAc1	35.5	44.3	30	44.3	43	54.1	0.776521	0.125025	-0.364904	0.903005
P11279	LAMP1	EJTSDPSLVIAFGR	84	Hex4HexNAc4NeuAc1Fuc1	5.4	6.4	5.5	6.2	7.7	8.6	0.768889	0.0872109	-0.379153	1.05943
P11279	LAMP1	SSCGKEJTSDPSLVIAFGR	84	Hex5HexNAc4NeuAc2Fuc1	102.7	156	102.3	129.4	205.5	135	0.768249	0.296939	-0.380355	0.527333
P13473	LAMP2	VQPFJVTQGK	356	Hex7HexNAc3	35.5	38.8	31.4	35.8	50.8	51.3	0.766497	0.123616	-0.383647	0.907925
P10915	HAPLN1	GGJVTLPCK	56	Hex6HexNAc5NeuAc2Fuc1	18.5	26.2	56.8	56.2	36.4	40.1	0.764883	0.474251	-0.386689	0.323992
P11279	LAMP1	SSCGKEJTSDPSLVIAFGR	84	Hex6HexNAc5Fuc1	8.3	10.9	6.1	6.8	10.4	15.9	0.76435	0.433262	-0.387694	0.36325
P11279	LAMP1	LLNINPJK	261	Hex7HexNAc6NeuAc1Fuc1	43.2	50.4	30.1	44.4	51.7	66.1	0.762639	0.214851	-0.390928	0.667863
O00469	PLOD2	IVGPEEJLSQAEAR	365	Hex8HexNAc2	26.5	30.7	41.2	36.5	48.6	44.9	0.756923	0.135731	-0.401781	0.867321
P11279	LAMP1	LLNINPJK	261	Hex8HexNAc2	48.3	60.5	122	93.1	86.8	125.7	0.755236	0.388511	-0.405001	0.410597
P11279	LAMP1	KDJTTVTR	249	Hex5HexNAc4NeuAc1Fuc1	248.2	247.4	317.7	302.2	465.4	309.4	0.755153	0.204955	-0.405159	0.688342
P11279	LAMP1	GHTLTLJFTR	103	Hex6HexNAc3NeuAc1	14.8	15.1	16.9	11	31.1	20	0.753623	0.432507	-0.408085	0.364007
P13473	LAMP2	VQPFJVTQGK	356	Hex4HexNAc2	45.6	65.9	46.3	52.9	73.8	82.8	0.753222	0.194739	-0.408853	0.710546
P10915	HAPLN1	GGJVTLPCK	56	Hex5HexNAc2	27.4	19.1	24.4	31.5	34.5	28.2	0.752654	0.0625782	-0.409941	1.20358
Q7LGC8	CHST3	DAAALTJR	464	Hex5HexNAc4NeuAc2Fuc1	7.4	8	6.9	10.1	11	8.7	0.748322	0.0279295	-0.418269	1.55394
P11279	LAMP1	SSCGKEJTSDPSLVIAFGR	84	Hex6HexNAc6NeuAc1Fuc1	16.2	21	17.9	14.8	24.4	34.7	0.745602	0.349139	-0.423522	0.457002
P11279	LAMP1	SSCGKEJTSDPSLVIAFGR	84	Hex7HexNAc6NeuAc3Fuc1	13.1	17.5	28.7	26.9	25.8	26.9	0.744975	0.219977	-0.424736	0.657623
P11279	LAMP1	SSCGKEJTSDPSLVIAFGR	84	Hex5HexNAc4NeuAc2	10.5	13.4	6.6	6.9	16.5	17.6	0.743902	0.423258	-0.426815	0.373395
P11279	LAMP1	SSCGKEJTSDPSLVIAFGR	84	Hex6HexNAc5NeuAc2	10.1	10.1	5	7.1	12.2	14.6	0.743363	0.357193	-0.427862	0.447097
P11279	LAMP1	KDJTTVTR	249	Hex4HexNAc3Fuc2	31.3	31	10.4	21.3	38.2	38.7	0.740326	0.397224	-0.433768	0.400965
O00469	PLOD2	EAIJITLDHK	209	Hex9HexNAc2	228.1	280.2	291.6	309.1	534.1	242.4	0.736828	0.351469	-0.440601	0.454113
P11279	LAMP1	SSCGKEJTSDPSLVIAFGR	84	Hex6HexNAc5NeuAc2Fuc1	84.3	113.5	116.9	134.5	129.4	164.5	0.734594	0.0656482	-0.444981	1.18278
O15118	NPC1	DADACJATNWIEYMFNK	185	Hex6HexNAc5NeuAc1	6.9	11.4	11.7	11.3	11.4	18.2	0.733496	0.258575	-0.447138	0.587413
P11279	LAMP1	DJTTVTR	249	Hex6HexNAc5NeuAc3	10.9	14.2	18	18.6	21.6	19.3	0.72437	0.0713825	-0.465202	1.14641
P13473	LAMP2	VQPFJVTQGK	356	Hex7HexNAc3Fuc1	8.4	13	6.3	7.8	14.2	16.4	0.721354	0.334185	-0.47122	0.476013
P11279	LAMP1	LLNINPJK	261	Hex6HexNAc3NeuAc1Fuc1	16.6	20.9	17.9	20.9	21	34.9	0.721354	0.213085	-0.47122	0.671447
P11279	LAMP1	LLNINPJK	261	Hex5HexNAc3NeuAc1	18.5	19.7	18.8	24.7	29	25.7	0.717884	0.00519714	-0.478177	2.28424
P11279	LAMP1	KDJTTVTR	249	Hex5HexNAc4NeuAc2Fuc1	70.7	39.6	43.3	85.6	89.6	40.3	0.712761	0.329593	-0.48851	0.482022
O00469	PLOD2	EAIJITLDHK	209	Hex8HexNAc2	354.7	394.2	471.9	419.7	810.3	492.1	0.708902	0.251647	-0.496342	0.599208
P11279	LAMP1	SSCGKEJTSDPSLVIAFGR	84	Hex5HexNAc5NeuAc2Fuc1	64	74.1	67.8	69.9	101.5	119.7	0.707317	0.12826	-0.499571	0.89191
O00469	PLOD2	EAIJITLDHK	209	Hex4HexNAc3NeuAc2Fuc1	10.4	15.6	12.1	15.4	19.4	19.1	0.706865	0.057939	-0.500494	1.23703
P13473	LAMP2	VASVININPJTTHSTGSCR	257	Hex5HexNAc4NeuAc1Fuc1	6	7	4.8	7.2	9.3	8.7	0.706349	0.050463	-0.501546	1.29703
P13473	LAMP2	WQMJFTVR	49	Hex6HexNAc5NeuAc1Fuc1	10.8	16.2	10	14.6	16.8	21	0.706107	0.130553	-0.502042	0.884213
P11279	LAMP1	SSCGKEJTSDPSLVIAFGR	84	Hex3HexNAc3Fuc1	46.4	47.5	66.1	47.6	88.7	90.9	0.704225	0.221038	-0.505891	0.655534
P11279	LAMP1	JMTFDLPSDATVVLJR	76	Hex5HexNAc4Fuc2	18.4	14.7	21.9	20.6	24.8	32.7	0.704225	0.134377	-0.505891	0.871676
P13473	LAMP2	LJSSTIK	275	Hex6HexNAc5NeuAc1Fuc1	10.3	20.4	11	17.6	17.1	24.8	0.70084	0.221194	-0.512842	0.655227
O15321	TM9SF1	IIFAJVSVR	178	Hex5HexNAc2	5.9	8.8	7.2	8.4	9.4	13.5	0.699681	0.15164	-0.515232	0.819187
P11279	LAMP1	KDJTTVTR	249	Hex4HexNAc4NeuAc1Fuc1	121.4	104.7	101.1	97.9	243.1	127.3	0.698697	0.352638	-0.51726	0.452671
P11279	LAMP1	DJTTVTR	249	Hex5HexNAc4NeuAc2Fuc1	13.6	9.9	8.4	8.6	23.8	13.6	0.693478	0.376818	-0.528077	0.423868
O00469	PLOD2	EAIJITLDHK	209	Hex3HexNAc2	68.4	72.8	87	80.4	142.9	107.1	0.690678	0.14672	-0.533915	0.833509
P13473	LAMP2	VQPFJVTQGK	356	Hex5HexNAc4NeuAc1Fuc1	63.5	116.7	49	87.9	157	88.8	0.686844	0.32098	-0.541945	0.493523
P11279	LAMP1	KDJTTVTR	249	Hex5HexNAc4Fuc2	14	14.1	8.7	11	27.7	14.9	0.686567	0.354303	-0.542527	0.450626
P13473	LAMP2	YETTJK	58	Hex5HexNAc4NeuAc2Fuc1	25.7	20.2	9.8	21.4	26.2	33.6	0.685961	0.220452	-0.543802	0.656686
P11279	LAMP1	DJTTVTR	249	Hex4HexNAc4Fuc1	5.5	4.2	3.8	5.8	6.7	7.3	0.681818	0.0355622	-0.552541	1.44901
P11279	LAMP1	SSCGKEJTSDPSLVIAFGR	84	Hex5HexNAc4Fuc1	15.4	13.8	10.4	13.3	21.2	23.6	0.681583	0.147768	-0.553038	0.830419
O15118	NPC1	NYKNPJLTISFTAER	598	Hex5HexNAc4NeuAc2	13.3	21.2	10.8	15.1	28.3	23.5	0.67713	0.221023	-0.562495	0.655563
P13473	LAMP2	VQPFJVTQGK	356	Hex5HexNAc3NeuAc1	101.4	139.8	92.3	118.9	183.4	190.9	0.676196	0.120899	-0.564486	0.917579
P13473	LAMP2	VQPFJVTQGK	356	Hex6HexNAc5NeuAc1	41.4	28.6	27	50.3	45.5	48	0.674548	0.0306362	-0.568007	1.51377
P13473	LAMP2	VQPFJVTQGK	356	Hex5HexNAc2	108.6	149.9	122.1	145.5	202.3	217.1	0.673748	0.0697489	-0.56972	1.15646
P10915	HAPLN1	GGJVTLPCK	56	Hex8HexNAc2	155.5	178.1	158	211.1	286.8	234.5	0.671218	0.0268625	-0.575147	1.57085
P11279	LAMP1	GHTLTLJFTR	103	Hex5HexNAc3NeuAc1	33.2	34.2	28.9	41.4	49.2	53.4	0.66875	0.0147936	-0.580461	1.82993
P11279	LAMP1	LLNINPJK	261	Hex4HexNAc2Fuc1	23.5	30.1	27.1	30	41.7	49.9	0.663651	0.0884375	-0.591503	1.05336
P13473	LAMP2	VQPFJVTQGK	356	Hex4HexNAc2Fuc1	17.3	21.2	12.3	19	28.2	29.9	0.658885	0.108362	-0.601902	0.965122
P11279	LAMP1	DJTTVTR	249	Hex4HexNAc3NeuAc1Fuc1	21.4	18.4	13.4	24.8	45.1	12.3	0.647202	0.381447	-0.627712	0.418566
Q7LGC8	CHST3	DAAALTJR	464	Hex5HexNAc4NeuAc3	7.4	9.5	4.7	7.1	14	12.4	0.644776	0.188556	-0.63313	0.724561
P11279	LAMP1	GHTLTLJFTR	103	Hex7HexNAc4NeuAc1	19.2	19.8	24.5	24.4	43.2	30.9	0.64467	0.112864	-0.633367	0.947444
P13473	LAMP2	LJSSTIK	275	Hex6HexNAc5NeuAc2Fuc1	28.7	21.3	9.4	40.2	20.1	32	0.643554	0.24733	-0.635868	0.606722
P11279	LAMP1	LLNINPJK	261	Hex9HexNAc2	52.8	52	57.5	75.8	77	100.5	0.640742	0.0210301	-0.642184	1.67716
P13473	LAMP2	VQPFJVTQGK	356	Hex5HexNAc3Fuc1	205.6	287.8	181.4	256.1	368.2	430.2	0.639924	0.103654	-0.644027	0.984413
P11279	LAMP1	GHTLTLJFTR	103	Hex6HexNAc3	108.5	127	98.8	123.2	183	216.3	0.639809	0.0922494	-0.644288	1.03504
P11279	LAMP1	LLNINPJK	261	Hex5HexNAc3Fuc1	6.7	11.1	10.6	11.7	12.5	20.3	0.638202	0.155932	-0.647914	0.807064
P10915	HAPLN1	GGJVTLPCK	56	Hex5HexNAc4NeuAc1Fuc2	8.3	10	9	9	18.9	15	0.636364	0.149667	-0.652077	0.824874
P13473	LAMP2	LJSSTIK	275	Hex10HexNAc2	46.8	51.5	45	69	64	92.3	0.636041	0.0376648	-0.652809	1.42406
P13473	LAMP2	VQPFJVTQGK	356	Hex10HexNAc2	41.6	42.3	42.1	58.3	57.4	83.2	0.633484	0.0453081	-0.65862	1.34382
P10915	HAPLN1	GGJVTLPCK	56	Hex6HexNAc5NeuAc1Fuc1	23.8	20.8	29.2	34.9	40.7	41.7	0.629156	0.0110942	-0.66851	1.9549
O00469	PLOD2	EAIJITLDHK	209	Hex7HexNAc2	115.8	118.5	122.7	119.9	210.1	238.6	0.627858	0.120382	-0.67149	0.919438
P13473	LAMP2	LJSSTIK	275	Hex5HexNAc4NeuAc1	78.9	131.3	89.6	122.8	239	117.2	0.625887	0.235282	-0.676025	0.628412
P11279	LAMP1	GHTLTLJFTR	103	Hex9HexNAc2	14.5	10.3	36.8	28.3	35.3	35.2	0.623482	0.220293	-0.681581	0.657
P10915	HAPLN1	GGJVTLPCK	56	Hex5HexNAc4NeuAc1Fuc1	96.8	119.4	77.2	135.6	221.8	113.3	0.623327	0.169	-0.681939	0.772114
P04062	GBA	TYTYADTPDDFQLHJFSLPEEDTK	185	Hex5HexNAc4NeuAc2Fuc1	13.1	20.9	15	24.1	34	21	0.619469	0.0931065	-0.690896	1.03102
P13473	LAMP2	LJSSTIK	275	Hex5HexNAc4NeuAc1Fuc1	10.2	20.5	15.1	23.1	32.8	19.3	0.609043	0.121567	-0.715385	0.915185
P10915	HAPLN1	GGJVTLPCK	56	Hex5HexNAc4NeuAc2	11.1	16.7	11.2	20.5	22.7	21.4	0.603715	0.012065	-0.72806	1.91847
P10915	HAPLN1	GGJVTLPCK	56	Hex5HexNAc4NeuAc2Fuc1	90.2	128	112.7	190.7	200.5	164.3	0.59568	0.00828322	-0.747392	2.0818
P11279	LAMP1	KDJTTVTR	249	Hex3HexNAc3Fuc2	13.7	18.1	10.7	17.3	21.5	32.7	0.594406	0.129452	-0.75048	0.887893
P11279	LAMP1	LLNINPJK	261	Hex6HexNAc3	43.1	77.6	67.5	91.2	110.7	115.5	0.592943	0.0271797	-0.754036	1.56575
P11279	LAMP1	SSCGKEJTSDPSLVIAFGR	84	Hex6HexNAc5NeuAc3Fuc1	45.4	44	32.1	81.7	45.9	77.8	0.591529	0.0818976	-0.75748	1.08673
P13473	LAMP2	VQPFJVTQGK	356	Hex6HexNAc3Fuc1	46.7	57.2	44.6	52.1	94.3	106.1	0.588119	0.108749	-0.76582	0.963574
P11279	LAMP1	SSCGKEJTSDPSLVIAFGR	84	Hex6HexNAc6NeuAc3Fuc1	9.1	10.2	15.5	20.6	9	29.6	0.587838	0.265056	-0.76651	0.576663
P13473	LAMP2	VQPFJVTQGK	356	Hex9HexNAc2	30.6	29.6	40.5	50.5	57.1	64.5	0.585125	0.0111441	-0.773183	1.95296
P13473	LAMP2	VQPFJVTQGK	356	Hex7HexNAc4NeuAc1	13.8	14.9	12.9	17.9	25.5	27.7	0.585091	0.0313403	-0.773266	1.5039
P13473	LAMP2	LJSSTIK	275	Hex5HexNAc4NeuAc2	15.4	13.8	10.5	26.2	15.8	25.9	0.584683	0.0643994	-0.774273	1.19112
P11279	LAMP1	KDJTTVTR	249	Hex6HexNAc5NeuAc2Fuc1	12.5	17.8	12	14.4	45.7	13.1	0.577869	0.394912	-0.791186	0.403499
P11279	LAMP1	GHTLTLJFTR	103	Hex5HexNAc6Fuc1	14.8	15.5	10.4	16.5	22.8	31.2	0.577305	0.094274	-0.792594	1.02561
P10915	HAPLN1	GGJVTLPCK	56	Hex7HexNAc2	39	44.1	62.8	72.6	108.9	75.5	0.567704	0.0540376	-0.816788	1.2673
P10915	HAPLN1	GGJVTLPCK	56	Hex5HexNAc4Fuc1	77.2	94.5	74.5	117.6	180.7	145.7	0.554505	0.0268602	-0.850729	1.57089
P10915	HAPLN1	GGJVTLPCK	56	Hex3HexNAc3Fuc1	10.9	16.2	14.8	22	28.9	24.8	0.553501	0.0116064	-0.853343	1.9353
P13473	LAMP2	VQPFJVTQGK	356	Hex6HexNAc3NeuAc1	60.8	89.1	66	107.3	198.7	94.3	0.539345	0.144734	-0.890718	0.839431
P11279	LAMP1	LLNINPJK	261	Hex6HexNAc3Fuc1	50.6	91.2	54.3	82.3	121.7	167.2	0.528287	0.103207	-0.920607	0.986291
P13473	LAMP2	VQPFJVTQGK	356	Hex5HexNAc3NeuAc1Fuc1	19.7	33.5	16.4	31.7	44.9	57.8	0.517857	0.0781772	-0.949374	1.10692
P11279	LAMP1	DJTTVTR	249	Hex4HexNAc3Fuc1	5.1	6.8	5.4	6.1	18.5	8.9	0.516418	0.227444	-0.953389	0.643126
P11279	LAMP1	KDJTTVTR	249	Hex6HexNAc3NeuAc1Fuc1	5.5	9.8	15	11.3	26.6	21.1	0.513559	0.142519	-0.961397	0.846126
P11279	LAMP1	DJTTVTR	249	Hex5HexNAc4NeuAc1Fuc1	9.5	10	10.8	15.3	34.2	12.8	0.486356	0.190034	-1.03991	0.721168
P10915	HAPLN1	GGJVTLPCK	56	Hex5HexNAc4Fuc2	35.3	58.3	36.1	62.9	114	99.2	0.469757	0.0450429	-1.09001	1.34637
P11279	LAMP1	SSCGKEJTSDPSLVIAFGR	84	Hex7HexNAc6NeuAc4Fuc1	12.8	15.9	4.1	31.7	13.2	25.8	0.463932	0.12384	-1.10801	0.907139
P11279	LAMP1	LLNINPJK	261	Hex5HexNAc3NeuAc1Fuc1	28	31.9	18.2	55.7	57.9	74.2	0.415868	0.00680088	-1.2658	2.16744
P13473	LAMP2	LJSSTIK	275	Hex4HexNAc3Fuc1	1.6	5	3.4	8.7	9.6	8	0.380228	0.00746851	-1.39506	2.12677
P10915	HAPLN1	GGJVTLPCK	56	Hex9HexNAc2	30.2	28.4	94.7	159.9	330.9	163.1	0.23444	0.051038	-2.09271	1.29211
P10915	HAPLN1	GGJVTLPCK	56	Hex10HexNAc2	19.1	17.6	52.8	81.5	196.2	105.3	0.233681	0.0564328	-2.09738	1.24847
